# Supplementary material for: 1-Benzyl­sulfanyl-2-[(2-chloro­phen­yl)diazen­yl]benzene
Source: Acta Crystallogr Sect E Struct Rep Online. 2010 Jul 7;66(Pt 8):o1943. doi: 10.1107/S1600536810025730 (PMC3007467; doi:10.1107/S1600536810025730)
Supplement: Supplementary file 1 [file e-66-o1943-sup1.cif]

##############################################################################
###                                                                        ###
###        Electronic paper (Acta Crystallographica Section E)             ###
###                                                                        ###
##############################################################################
#                                                                            #
# This CIF contains the data in a paper accepted for publication in Acta     #
# Crystallographica Section E. It conforms to the requirements of Notes      #
# for Authors for Section E, and has been peer reviewed under the auspices   #
# of the IUCr Commission on Journals.                                        #
#                                                                            #
# Full details of the Crystallographic Information File format               #
# are given in the paper "The Crystallographic Information File (CIF):       #
# a New Standard Archive File for Crystallography" by S. R. Hall, F. H.      #
# Allen and I. D. Brown [Acta Cryst. (1991), A47, 655-685].                  #
#                                                                            #
# The current version of the core CIF dictionary is obtainable from          #
# ftp://ftp.iucr.org/pub/cif_core.dic. The current version number is 2.4.    #
#                                                                            #
# Software is freely available for graphical display of the structure(s) in  #
# this CIF.  For information consult the CIF home page http://www.iucr.org/  #
# cif/home.html                                                              #
#                                                                            #
# This file may be used for bona fide research purposes within the           #
# scientific community so long as proper attribution is given to the journal # 
# article from which it was obtained.                                        #
#                                                                            #
##############################################################################
                                             
data_I
_audit_creation_method     SHELXL97
_chemical_name_systematic
;
1-Benzylsulfanyl-2-[(2-chlorophenyl)diazenyl]benzene
;
_chemical_name_common     ?
_chemical_formula_moiety     'C19 H15 Cl N2 S'
_chemical_formula_sum     'C19 H15 Cl N2 S'
_chemical_formula_iupac     'C19 H15 Cl N2 S'
_chemical_formula_weight     338.85
_chemical_melting_point     414
_symmetry_cell_setting     monoclinic
_symmetry_space_group_name_H-M     'P 21/c'
_symmetry_space_group_name_Hall     '-P 2ybc'
loop_
    _symmetry_equiv_pos_as_xyz
    'x, y, z'
    '-x, y+1/2, -z+1/2'
    '-x, -y, -z'
    'x, -y-1/2, z-1/2'
_cell_length_a     15.493(2)
_cell_length_b     5.4218(8)
_cell_length_c     20.206(3)
_cell_angle_alpha     90.00
_cell_angle_beta     96.055(9)
_cell_angle_gamma     90.00
_cell_volume     1687.8(4)
_cell_formula_units_Z     4
_cell_measurement_reflns_used     3629
_cell_measurement_theta_min     3.97
_cell_measurement_theta_max     25.50
_cell_measurement_temperature     296(2)
_exptl_crystal_description     'needle'
_exptl_crystal_colour     'orange'
_exptl_crystal_size_max     0.21
_exptl_crystal_size_mid     0.16
_exptl_crystal_size_min     0.14
_exptl_crystal_density_diffrn     1.334
_exptl_crystal_density_meas     ?
_exptl_crystal_density_method     'not measured'
_exptl_crystal_F_000     704
_exptl_absorpt_coefficient_mu     0.350
_exptl_absorpt_correction_type     none
_exptl_absorpt_process_details     ?
_exptl_absorpt_correction_T_min     ?
_exptl_absorpt_correction_T_max     ?
_exptl_special_details
;
;
_diffrn_ambient_temperature     296(2)
_diffrn_radiation_type     'MoK\a'
_diffrn_radiation_wavelength     0.71073
_diffrn_radiation_source     'fine-focus sealed tube'
_diffrn_radiation_monochromator     'graphite'
_diffrn_measurement_device_type     'Bruker APEXII CCD area-detector'
_diffrn_measurement_method     '\f- and \w-scans'
_diffrn_detector_area_resol_mean     ?
_diffrn_reflns_number     16728
_diffrn_reflns_av_R_equivalents     0.0418
_diffrn_reflns_av_sigmaI/netI     0.0337
_diffrn_reflns_theta_min     2.03
_diffrn_reflns_theta_max     25.50
_diffrn_reflns_theta_full     25.50
_diffrn_measured_fraction_theta_max     1.000
_diffrn_measured_fraction_theta_full     1.000
_diffrn_reflns_limit_h_min     -18
_diffrn_reflns_limit_h_max     18
_diffrn_reflns_limit_k_min     -5
_diffrn_reflns_limit_k_max     6
_diffrn_reflns_limit_l_min     -24
_diffrn_reflns_limit_l_max     24
_diffrn_standards_number     ?
_diffrn_standards_interval_count     ?
_diffrn_standards_interval_time     ?
_diffrn_standards_decay_%     ?
_refine_special_details
;
 Refinement of <i>F</i>^2^ against ALL reflections. The weighted
 <i>R</i>-factor <i>wR</i> and goodness of fit <i>S</i> are based on
 <i>F</i>^2^, conventional <i>R</i>-factors <i>R</i> are based on <i>F</i>,
 with <i>F</i> set to zero for negative <i>F</i>^2^. The threshold expression
 of <i>F</i>^2^ > \s(<i>F</i>^2^) is used only for calculating
 <i>R</i>-factors(gt) <i>etc</i>. and is not relevant to the choice of
 reflections for refinement. <i>R</i>-factors based on <i>F</i>^2^ are
 statistically about twice as large as those based on <i>F</i>, and
 <i>R</i>-factors based on ALL data will be even larger.
;
_reflns_number_total     3139
_reflns_number_gt     2140
_reflns_threshold_expression     I>2\s(I)
_refine_ls_structure_factor_coef     Fsqd
_refine_ls_matrix_type     full
_refine_ls_R_factor_all     0.0629
_refine_ls_R_factor_gt     0.0366
_refine_ls_wR_factor_gt     0.0761
_refine_ls_wR_factor_ref     0.0875
_refine_ls_goodness_of_fit_ref     1.006
_refine_ls_restrained_S_all     1.006
_refine_ls_number_reflns     3139
_refine_ls_number_parameters     208
_refine_ls_number_restraints     0
_refine_ls_hydrogen_treatment     constr
_refine_ls_weighting_scheme     calc
_refine_ls_weighting_details
         'calc w=1/[\s^2^(Fo^2^)+(0.0254P)^2^+0.3762P] where P=(Fo^2^+2Fc^2^)/3'
_atom_sites_solution_hydrogens     geom
_atom_sites_solution_primary     direct
_atom_sites_solution_secondary     difmap
_refine_ls_shift/su_max     0.000
_refine_ls_shift/su_mean     0.000
_refine_diff_density_max     0.143
_refine_diff_density_min     -0.165
_refine_ls_extinction_method     'none'
_refine_ls_extinction_coef     ?
loop_
    _atom_type_symbol
    _atom_type_description
    _atom_type_scat_dispersion_real
    _atom_type_scat_dispersion_imag
    _atom_type_scat_source
    'C' 'C' 0.0033 0.0016
                         'International Tables Vol C Tables 4.2.6.8 and 6.1.1.4'
    'H' 'H' 0.0000 0.0000
                         'International Tables Vol C Tables 4.2.6.8 and 6.1.1.4'
    'N' 'N' 0.0061 0.0033
                         'International Tables Vol C Tables 4.2.6.8 and 6.1.1.4'
    'S' 'S' 0.1246 0.1234
                         'International Tables Vol C Tables 4.2.6.8 and 6.1.1.4'
    'Cl' 'Cl' 0.1484 0.1585
                         'International Tables Vol C Tables 4.2.6.8 and 6.1.1.4'
_computing_data_collection     '<i>SMART</i> (Bruker, 2001)'
_computing_cell_refinement     '<i>SMART</i> (Bruker, 2001)'
_computing_data_reduction     '<i>SAINT</i> (Bruker, 2001)'
_computing_structure_solution     '<i>SHELXS97</i> (Sheldrick, 2008)'
_computing_structure_refinement     '<i>SHELXL97</i> (Sheldrick, 2008)'
_computing_molecular_graphics     '<i>SHELXTL</i> (Sheldrick, 2008)'
_computing_publication_material     '<i>SHELXTL</i> (Sheldrick, 2008)'
loop_
    _atom_site_type_symbol
    _atom_site_label
    _atom_site_fract_x
    _atom_site_fract_y
    _atom_site_fract_z
    _atom_site_U_iso_or_equiv
    _atom_site_adp_type
    _atom_site_calc_flag
    _atom_site_refinement_flags
    _atom_site_occupancy
    _atom_site_disorder_assembly
    _atom_site_disorder_group
    S S1 0.14479(3) -0.10089(10) 0.08652(2) 0.06781(18) Uani d . 1 . .
    Cl Cl1 0.50431(4) 0.68379(13) 0.11015(3) 0.0911(2) Uani d . 1 . .
    N N2 0.29240(10) 0.2094(3) 0.08968(7) 0.0599(4) Uani d . 1 . .
    N N1 0.36050(10) 0.3311(3) 0.10180(7) 0.0619(4) Uani d . 1 . .
    C C7 0.35709(12) 0.5064(4) 0.15401(8) 0.0567(5) Uani d . 1 . .
    C C2 0.42276(12) 0.6809(4) 0.16243(9) 0.0619(5) Uani d . 1 . .
    C C3 0.42403(16) 0.8556(4) 0.21239(11) 0.0794(6) Uani d . 1 . .
    H H3 0.4678 0.9737 0.2174 0.095 Uiso calc R 1 . .
    C C6 0.29365(14) 0.5079(4) 0.19748(10) 0.0759(6) Uani d . 1 . .
    H H6 0.2493 0.3917 0.1927 0.091 Uiso calc R 1 . .
    C C14 0.07222(13) -0.3539(4) 0.06272(10) 0.0729(6) Uani d . 1 . .
    H H14A 0.0480 -0.3352 0.0167 0.087 Uiso calc R 1 . .
    H H14B 0.1036 -0.5089 0.0670 0.087 Uiso calc R 1 . .
    C C5 0.29587(17) 0.6806(5) 0.24774(11) 0.0908(7) Uani d . 1 . .
    H H5 0.2534 0.6793 0.2770 0.109 Uiso calc R 1 . .
    C C4 0.36019(18) 0.8533(5) 0.25459(11) 0.0900(7) Uani d . 1 . .
    H H4 0.3608 0.9707 0.2882 0.108 Uiso calc R 1 . .
    C C9 0.22512(12) -0.1349(3) 0.03137(8) 0.0555(5) Uani d . 1 . .
    C C8 0.29495(12) 0.0306(3) 0.03821(8) 0.0557(5) Uani d . 1 . .
    C C13 0.36052(13) 0.0163(4) -0.00329(9) 0.0700(6) Uani d . 1 . .
    H H13 0.4061 0.1286 0.0015 0.084 Uiso calc R 1 . .
    C C10 0.22486(13) -0.3157(4) -0.01772(9) 0.0657(5) Uani d . 1 . .
    H H10 0.1796 -0.4289 -0.0232 0.079 Uiso calc R 1 . .
    C C11 0.29086(14) -0.3283(4) -0.05799(10) 0.0726(6) Uani d . 1 . .
    H H11 0.2897 -0.4508 -0.0903 0.087 Uiso calc R 1 . .
    C C12 0.35836(15) -0.1636(4) -0.05150(10) 0.0776(6) Uani d . 1 . .
    H H12 0.4023 -0.1734 -0.0794 0.093 Uiso calc R 1 . .
    C C16 0.00046(14) -0.5197(4) 0.15911(10) 0.0756(6) Uani d . 1 . .
    H H16 0.0450 -0.6346 0.1663 0.091 Uiso calc R 1 . .
    C C15 0.00057(13) -0.3535(4) 0.10759(9) 0.0611(5) Uani d . 1 . .
    C C20 -0.06639(15) -0.1870(4) 0.09826(11) 0.0791(6) Uani d . 1 . .
    H H20 -0.0673 -0.0738 0.0636 0.095 Uiso calc R 1 . .
    C C19 -0.13194(15) -0.1838(5) 0.13896(13) 0.0887(7) Uani d . 1 . .
    H H19 -0.1767 -0.0695 0.1317 0.106 Uiso calc R 1 . .
    C C18 -0.13148(16) -0.3489(5) 0.19034(12) 0.0871(7) Uani d . 1 . .
    H H18 -0.1756 -0.3469 0.2182 0.104 Uiso calc R 1 . .
    C C17 -0.06553(16) -0.5167(5) 0.20023(11) 0.0887(7) Uani d . 1 . .
    H H17 -0.0650 -0.6298 0.2349 0.106 Uiso calc R 1 . .
loop_
    _atom_site_aniso_label
    _atom_site_aniso_U_11
    _atom_site_aniso_U_22
    _atom_site_aniso_U_33
    _atom_site_aniso_U_12
    _atom_site_aniso_U_13
    _atom_site_aniso_U_23
    S1 0.0700(3) 0.0685(4) 0.0670(3) -0.0132(3) 0.0166(2) -0.0146(3)
    Cl1 0.0710(4) 0.1094(5) 0.0936(4) -0.0207(3) 0.0127(3) 0.0060(4)
    N2 0.0640(10) 0.0614(10) 0.0542(9) -0.0060(9) 0.0061(7) -0.0025(8)
    N1 0.0625(10) 0.0661(11) 0.0570(9) -0.0087(9) 0.0061(8) -0.0041(8)
    C7 0.0628(12) 0.0573(12) 0.0491(10) -0.0007(10) 0.0015(9) 0.0007(9)
    C2 0.0628(12) 0.0643(13) 0.0565(11) -0.0009(10) -0.0035(9) 0.0068(10)
    C3 0.0925(17) 0.0642(15) 0.0764(15) -0.0095(12) -0.0156(13) -0.0024(12)
    C6 0.0813(15) 0.0829(16) 0.0654(13) -0.0117(13) 0.0172(11) -0.0086(12)
    C14 0.0833(15) 0.0647(14) 0.0733(13) -0.0175(11) 0.0208(11) -0.0102(11)
    C5 0.1033(19) 0.102(2) 0.0701(15) 0.0007(16) 0.0217(13) -0.0170(14)
    C4 0.117(2) 0.0813(18) 0.0691(15) 0.0060(16) -0.0025(15) -0.0192(13)
    C9 0.0639(12) 0.0526(12) 0.0497(10) 0.0006(9) 0.0048(9) 0.0017(9)
    C8 0.0619(12) 0.0567(12) 0.0479(10) 0.0004(10) 0.0038(9) -0.0004(9)
    C13 0.0678(13) 0.0787(15) 0.0651(12) -0.0100(11) 0.0147(10) -0.0071(11)
    C10 0.0750(14) 0.0611(13) 0.0613(12) -0.0067(11) 0.0081(10) -0.0063(10)
    C11 0.0916(16) 0.0682(15) 0.0598(12) 0.0007(13) 0.0162(11) -0.0110(10)
    C12 0.0816(16) 0.0851(17) 0.0697(13) -0.0026(13) 0.0243(11) -0.0105(12)
    C16 0.0816(15) 0.0670(15) 0.0794(14) 0.0016(12) 0.0139(12) 0.0072(12)
    C15 0.0672(13) 0.0541(13) 0.0622(12) -0.0105(10) 0.0078(10) -0.0069(10)
    C20 0.0867(16) 0.0689(15) 0.0822(15) -0.0033(13) 0.0122(13) 0.0096(12)
    C19 0.0774(16) 0.0795(17) 0.1111(19) 0.0054(13) 0.0188(14) -0.0010(16)
    C18 0.0842(17) 0.0862(19) 0.0961(18) -0.0160(15) 0.0348(14) -0.0174(15)
    C17 0.108(2) 0.0824(18) 0.0803(15) -0.0092(16) 0.0300(14) 0.0124(13)
_geom_special_details
;
 All s.u.'s (except the s.u. in the dihedral angle between two l.s. planes)
 are estimated using the full covariance matrix. The cell s.u.'s are taken
 into account individually in the estimation of s.u.'s in distances, angles
 and torsion angles; correlations between s.u.'s in cell parameters are only
 used when they are defined by crystal symmetry. An approximate (isotropic)
 treatment of cell s.u.'s is used for estimating s.u.'s involving l.s. planes.
;
loop_
    _geom_bond_atom_site_label_1
    _geom_bond_atom_site_label_2
    _geom_bond_site_symmetry_2
    _geom_bond_distance
    _geom_bond_publ_flag
    S1 C9 . 1.7655(19) ?
    S1 C14 . 1.8064(19) ?
    Cl1 C2 . 1.730(2) ?
    N2 N1 . 1.247(2) ?
    N2 C8 . 1.425(2) ?
    N1 C7 . 1.425(2) ?
    C7 C2 . 1.387(3) ?
    C7 C6 . 1.385(2) ?
    C2 C3 . 1.383(3) ?
    C3 C4 . 1.372(3) ?
    C3 H3 . 0.9300 ?
    C6 C5 . 1.379(3) ?
    C6 H6 . 0.9300 ?
    C14 C15 . 1.506(2) ?
    C14 H14A . 0.9700 ?
    C14 H14B . 0.9700 ?
    C5 C4 . 1.364(3) ?
    C5 H5 . 0.9300 ?
    C4 H4 . 0.9300 ?
    C9 C10 . 1.394(2) ?
    C9 C8 . 1.401(2) ?
    C8 C13 . 1.386(2) ?
    C13 C12 . 1.377(3) ?
    C13 H13 . 0.9300 ?
    C10 C11 . 1.374(3) ?
    C10 H10 . 0.9300 ?
    C11 C12 . 1.371(3) ?
    C11 H11 . 0.9300 ?
    C12 H12 . 0.9300 ?
    C16 C15 . 1.377(3) ?
    C16 C17 . 1.384(3) ?
    C16 H16 . 0.9300 ?
    C15 C20 . 1.373(3) ?
    C20 C19 . 1.373(3) ?
    C20 H20 . 0.9300 ?
    C19 C18 . 1.371(3) ?
    C19 H19 . 0.9300 ?
    C18 C17 . 1.367(3) ?
    C18 H18 . 0.9300 ?
    C17 H17 . 0.9300 ?
loop_
    _geom_angle_atom_site_label_1
    _geom_angle_atom_site_label_2
    _geom_angle_atom_site_label_3
    _geom_angle_site_symmetry_1
    _geom_angle_site_symmetry_3
    _geom_angle
    _geom_angle_publ_flag
    C9 S1 C14 . . 102.30(9) ?
    N1 N2 C8 . . 114.54(15) ?
    N2 N1 C7 . . 113.69(15) ?
    C2 C7 C6 . . 118.60(18) ?
    C2 C7 N1 . . 117.50(17) ?
    C6 C7 N1 . . 123.87(18) ?
    C3 C2 C7 . . 120.70(19) ?
    C3 C2 Cl1 . . 118.97(17) ?
    C7 C2 Cl1 . . 120.33(16) ?
    C4 C3 C2 . . 119.4(2) ?
    C4 C3 H3 . . 120.3 ?
    C2 C3 H3 . . 120.3 ?
    C5 C6 C7 . . 120.4(2) ?
    C5 C6 H6 . . 119.8 ?
    C7 C6 H6 . . 119.8 ?
    C15 C14 S1 . . 108.44(13) ?
    C15 C14 H14A . . 110.0 ?
    S1 C14 H14A . . 110.0 ?
    C15 C14 H14B . . 110.0 ?
    S1 C14 H14B . . 110.0 ?
    H14A C14 H14B . . 108.4 ?
    C4 C5 C6 . . 120.1(2) ?
    C4 C5 H5 . . 119.9 ?
    C6 C5 H5 . . 119.9 ?
    C5 C4 C3 . . 120.7(2) ?
    C5 C4 H4 . . 119.7 ?
    C3 C4 H4 . . 119.7 ?
    C10 C9 C8 . . 117.69(17) ?
    C10 C9 S1 . . 124.96(15) ?
    C8 C9 S1 . . 117.34(14) ?
    C13 C8 C9 . . 120.82(17) ?
    C13 C8 N2 . . 123.91(17) ?
    C9 C8 N2 . . 115.27(16) ?
    C12 C13 C8 . . 120.21(19) ?
    C12 C13 H13 . . 119.9 ?
    C8 C13 H13 . . 119.9 ?
    C11 C10 C9 . . 120.64(19) ?
    C11 C10 H10 . . 119.7 ?
    C9 C10 H10 . . 119.7 ?
    C12 C11 C10 . . 121.27(19) ?
    C12 C11 H11 . . 119.4 ?
    C10 C11 H11 . . 119.4 ?
    C11 C12 C13 . . 119.37(19) ?
    C11 C12 H12 . . 120.3 ?
    C13 C12 H12 . . 120.3 ?
    C15 C16 C17 . . 120.4(2) ?
    C15 C16 H16 . . 119.8 ?
    C17 C16 H16 . . 119.8 ?
    C20 C15 C16 . . 118.22(19) ?
    C20 C15 C14 . . 120.84(19) ?
    C16 C15 C14 . . 120.9(2) ?
    C15 C20 C19 . . 121.5(2) ?
    C15 C20 H20 . . 119.3 ?
    C19 C20 H20 . . 119.3 ?
    C18 C19 C20 . . 120.0(2) ?
    C18 C19 H19 . . 120.0 ?
    C20 C19 H19 . . 120.0 ?
    C17 C18 C19 . . 119.3(2) ?
    C17 C18 H18 . . 120.3 ?
    C19 C18 H18 . . 120.3 ?
    C18 C17 C16 . . 120.5(2) ?
    C18 C17 H17 . . 119.7 ?
    C16 C17 H17 . . 119.7 ?
loop_
    _geom_torsion_atom_site_label_1
    _geom_torsion_atom_site_label_2
    _geom_torsion_atom_site_label_3
    _geom_torsion_atom_site_label_4
    _geom_torsion_site_symmetry_1
    _geom_torsion_site_symmetry_2
    _geom_torsion_site_symmetry_3
    _geom_torsion_site_symmetry_4
    _geom_torsion
    _geom_torsion_publ_flag
    C8 N2 N1 C7 . . . . -179.16(14) ?
    N2 N1 C7 C2 . . . . -168.03(16) ?
    N2 N1 C7 C6 . . . . 13.7(3) ?
    C6 C7 C2 C3 . . . . -1.2(3) ?
    N1 C7 C2 C3 . . . . -179.52(16) ?
    C6 C7 C2 Cl1 . . . . 179.09(15) ?
    N1 C7 C2 Cl1 . . . . 0.8(2) ?
    C7 C2 C3 C4 . . . . 1.0(3) ?
    Cl1 C2 C3 C4 . . . . -179.29(17) ?
    C2 C7 C6 C5 . . . . 0.3(3) ?
    N1 C7 C6 C5 . . . . 178.57(19) ?
    C9 S1 C14 C15 . . . . 178.30(14) ?
    C7 C6 C5 C4 . . . . 0.7(3) ?
    C6 C5 C4 C3 . . . . -0.9(4) ?
    C2 C3 C4 C5 . . . . 0.1(3) ?
    C14 S1 C9 C10 . . . . 1.43(19) ?
    C14 S1 C9 C8 . . . . -177.62(14) ?
    C10 C9 C8 C13 . . . . 1.0(3) ?
    S1 C9 C8 C13 . . . . -179.84(15) ?
    C10 C9 C8 N2 . . . . -179.24(16) ?
    S1 C9 C8 N2 . . . . -0.1(2) ?
    N1 N2 C8 C13 . . . . -10.4(3) ?
    N1 N2 C8 C9 . . . . 169.87(16) ?
    C9 C8 C13 C12 . . . . -0.8(3) ?
    N2 C8 C13 C12 . . . . 179.50(18) ?
    C8 C9 C10 C11 . . . . -0.5(3) ?
    S1 C9 C10 C11 . . . . -179.50(15) ?
    C9 C10 C11 C12 . . . . -0.4(3) ?
    C10 C11 C12 C13 . . . . 0.6(3) ?
    C8 C13 C12 C11 . . . . 0.0(3) ?
    C17 C16 C15 C20 . . . . -0.2(3) ?
    C17 C16 C15 C14 . . . . 179.67(19) ?
    S1 C14 C15 C20 . . . . 76.9(2) ?
    S1 C14 C15 C16 . . . . -103.02(19) ?
    C16 C15 C20 C19 . . . . 0.2(3) ?
    C14 C15 C20 C19 . . . . -179.71(19) ?
    C15 C20 C19 C18 . . . . 0.1(4) ?
    C20 C19 C18 C17 . . . . -0.4(4) ?
    C19 C18 C17 C16 . . . . 0.3(4) ?
    C15 C16 C17 C18 . . . . 0.0(3) ?
data_global
_journal_date_recd_electronic     2010-06-21
_journal_date_accepted     2010-06-30
_journal_name_full     'Acta Crystallographica, Section E'
_journal_year     2010
_journal_volume     66
_journal_issue      8
_journal_page_first     o1943
_journal_page_last     o1943
_journal_paper_category     QO
_journal_coeditor_code     RK2215
_publ_contact_author_name     'Dr Barman Pranjit'
_publ_contact_author_address
;
Department of Chemistry
National Institute of Technology
Silchar-788010, Assam
India
;
_publ_contact_author_email     barmanpranjit@yahoo.co.in
_publ_contact_author_fax     '91 3842 224797'
_publ_contact_author_phone     '91 9864371762'
_publ_section_title
;
1-Benzylsulfanyl-2-[(2-chlorophenyl)diazenyl]benzene
;
loop_
    _publ_author_name
    _publ_author_address
    'Barman, Pranjit'
;
Department of Chemistry
National Institute of Technology
Silchar 788 010, Assam
India
;
    'Bhattacharjee, Tirtha'
;
Department of Chemistry
National Institute of Technology
Silchar 788 010, Assam
India
;
    'Sarma, Rupam'
;
Department of Chemistry
Indian Institute of Technology
Guwahati 781 039, Assam
India
;
