# Supplementary material for: 1-Benzyl­sulfanyl-2-[(2-chloro­phen­yl)diazen­yl]benzene
Source: Acta Crystallogr Sect E Struct Rep Online. 2010 Jul 7;66(Pt 8):o1943. doi: 10.1107/S1600536810025730 (PMC3007467; doi:10.1107/S1600536810025730)
Supplement: Supplementary file 2 [file e-66-o1943-Isup2.hkl]

# 
# h,k,l, Fc-squared, Fo-squared, sigma(Fo-squared) and status flag 
# 
data_I
_shelx_title ' rup1 in P2(1)/c' 
_shelx_refln_list_code          4 
_shelx_F_calc_maximum      238.60 
_exptl_crystal_F_000       704.00 
_reflns_d_resolution_high  0.8255 
 
loop_ 
 _symmetry_equiv_pos_as_xyz 
 'x, y, z' 
 '-x, y+1/2, -z+1/2' 
 '-x, -y, -z' 
 'x, -y-1/2, z-1/2' 
 
_cell_length_a    15.4928 
_cell_length_b     5.4218 
_cell_length_c    20.2062 
_cell_angle_alpha  90.000 
_cell_angle_beta   96.055 
_cell_angle_gamma  90.000 
 
_shelx_F_squared_multiplier     1.000 
 
loop_ 
 _refln_index_h 
 _refln_index_k 
 _refln_index_l 
 _refln_F_squared_calc 
 _refln_F_squared_meas 
 _refln_F_squared_sigma 
 _refln_observed_status 
   2   0   0       11.82       11.12      1.18 o 
   3   0   0     3157.94     2999.19     56.44 o 
   4   0   0      498.69      480.45      9.35 o 
   5   0   0     4614.24     4489.98     79.50 o 
   6   0   0     3875.43     3774.64     67.33 o 
   7   0   0        8.82        6.51      3.29 o 
   8   0   0     2350.20     2344.24     49.60 o 
   9   0   0      978.64      965.81     21.57 o 
  10   0   0       14.97       20.41      2.53 o 
  11   0   0      362.66      368.92     11.25 o 
  12   0   0        2.45        0.99      1.87 o 
  13   0   0       19.99       31.40      4.53 o 
  14   0   0     2908.32     3111.39    118.33 o 
  15   0   0      135.63      159.37      8.68 o 
  16   0   0       33.74        2.04      9.90 o 
  17   0   0       28.40       17.77      2.70 o 
  18   0   0        9.54       14.71     12.34 o 
   1   1   0     4189.91     4041.03     91.80 o 
   2   1   0      942.89      907.35     19.13 o 
   3   1   0       47.31       44.57      2.05 o 
   4   1   0     1061.11     1135.03     18.71 o 
   5   1   0      290.90      327.25      6.46 o 
   6   1   0      242.21      266.01      6.80 o 
   7   1   0       38.84       28.73      2.21 o 
   8   1   0       55.69       51.61      1.98 o 
   9   1   0       67.01       69.28      3.17 o 
  10   1   0      241.80      253.02      6.75 o 
  11   1   0      257.45      254.59     10.51 o 
  12   1   0       19.47       19.79      2.79 o 
  13   1   0       14.66       15.70      3.10 o 
  14   1   0       59.80       72.37      7.85 o 
  15   1   0       41.55       23.52      4.76 o 
  16   1   0        2.33        0.92      3.62 o 
  17   1   0       10.13       11.96      4.37 o 
  18   1   0        3.88        6.29      3.83 o 
   0   2   0      856.21      796.65     22.67 o 
   1   2   0     1388.75     1317.09     25.90 o 
   2   2   0      149.52      137.92      3.53 o 
   3   2   0     1372.48     1462.70     32.60 o 
   4   2   0      738.31      745.52     13.91 o 
   5   2   0      255.67      206.50      4.93 o 
   6   2   0       24.55       43.52      2.51 o 
   7   2   0      181.47      161.32      4.19 o 
   8   2   0       16.47       16.16      1.90 o 
   9   2   0      129.07      114.07      3.72 o 
  10   2   0      146.85      152.06      4.13 o 
  11   2   0      242.35      251.41      5.89 o 
  12   2   0       54.38       52.12      4.04 o 
  13   2   0       61.72       64.36      6.02 o 
  14   2   0       18.28       22.17      4.75 o 
  15   2   0       28.13       23.85      4.86 o 
  16   2   0        9.30        9.11      5.04 o 
  17   2   0        8.23        3.06      4.79 o 
   1   3   0      704.47      711.24     12.26 o 
   2   3   0      643.91      633.62     12.09 o 
   3   3   0      167.21      170.02      6.46 o 
   4   3   0        9.62        8.02      1.60 o 
   5   3   0      239.21      230.79      7.39 o 
   6   3   0       70.95       75.05      4.19 o 
   7   3   0        3.39        3.61      1.76 o 
   8   3   0      194.88      187.09      5.85 o 
   9   3   0      103.14      112.13      4.34 o 
  10   3   0        8.41        5.69      2.18 o 
  11   3   0       49.73       52.74      5.10 o 
  12   3   0       61.28       64.98      8.33 o 
  13   3   0       60.45       55.26      5.68 o 
  14   3   0        7.65        6.49      4.84 o 
  15   3   0       19.81       19.92      5.63 o 
  16   3   0       26.03       42.30      7.47 o 
   0   4   0      417.89      395.51     18.93 o 
   1   4   0       92.03      100.04      4.49 o 
   2   4   0        3.37        1.89      1.76 o 
   3   4   0      480.32      457.84     11.69 o 
   4   4   0      138.32      144.65      5.74 o 
   5   4   0       63.71       67.96      5.48 o 
   6   4   0        1.54       -2.00      2.11 o 
   7   4   0       35.23       33.35      3.32 o 
   8   4   0       44.73       40.45      3.28 o 
   9   4   0       12.90       11.70      2.79 o 
  10   4   0       71.96       80.30      7.94 o 
  11   4   0       67.31       54.24      7.13 o 
  12   4   0       20.92        7.28      5.16 o 
  13   4   0       17.42       27.31      8.38 o 
  14   4   0        8.71       13.48      6.54 o 
   1   5   0       97.00      107.42     11.20 o 
   2   5   0       47.26       55.81     16.30 o 
   3   5   0       21.72       17.22     13.95 o 
   4   5   0        0.24       -0.38      2.40 o 
   5   5   0       23.50       23.22      5.48 o 
   6   5   0        5.91       11.64      4.07 o 
   7   5   0        0.02       -1.01      3.75 o 
   8   5   0        6.74        2.96      4.01 o 
   9   5   0       44.36       57.22      5.62 o 
  10   5   0        0.94       11.76      6.52 o 
  11   5   0        7.54       11.67      6.65 o 
  12   5   0        0.10       11.20      6.96 o 
   0   6   0      256.16      199.94     24.45 o 
   1   6   0       20.21       20.33     13.75 o 
   2   6   0        4.03        3.09      7.51 o 
   3   6   0       83.00       89.52     19.52 o 
   4   6   0        8.75        9.69      7.56 o 
   5   6   0        0.76        2.31      7.58 o 
   6   6   0        0.01        1.17      6.71 o 
   7   6   0       23.92       22.41      4.74 o 
 -18   1   1       39.51       45.35      9.96 o 
 -17   1   1        1.65       -3.79      5.50 o 
 -16   1   1        1.75        2.78      3.75 o 
 -15   1   1        5.43        6.13      3.35 o 
 -14   1   1        0.36        2.55      3.36 o 
 -13   1   1       59.43       71.12      5.17 o 
 -12   1   1      634.56      655.04     15.09 o 
 -11   1   1      158.66      160.94      6.79 o 
 -10   1   1      270.90      254.08      8.50 o 
  -9   1   1       28.68       29.70      1.74 o 
  -8   1   1       27.18       32.31      1.89 o 
  -7   1   1      683.21      651.63     10.92 o 
  -6   1   1      147.18      158.53      5.33 o 
  -5   1   1        1.56        1.64      0.96 o 
  -4   1   1     6454.72     6444.38    100.65 o 
  -3   1   1        3.18        5.01      1.31 o 
  -2   1   1      261.32      259.16      6.40 o 
  -1   1   1       20.70       28.25      1.42 o 
   0   1   1       43.20       42.51      1.41 o 
   1   1   1        7.03        3.32      0.87 o 
   2   1   1    10053.43     9965.12    186.39 o 
   3   1   1     2417.57     2331.65     39.59 o 
   4   1   1      817.24      793.21     13.49 o 
   5   1   1        0.06        1.06      1.18 o 
   6   1   1      154.30      154.71      3.50 o 
   7   1   1      439.28      440.36      7.53 o 
   8   1   1       63.52       77.50      3.07 o 
   9   1   1      114.68      115.61      4.13 o 
  10   1   1      502.69      514.34     19.35 o 
  11   1   1       68.04       73.86      4.93 o 
  12   1   1        0.07       -0.78      1.82 o 
  13   1   1       52.15       55.82      4.63 o 
  14   1   1       27.73       29.48      4.32 o 
  15   1   1        1.10        0.64      3.47 o 
  16   1   1       54.35       45.03      6.11 o 
  17   1   1        5.43        0.80      3.76 o 
  18   1   1        2.27       -1.97      3.49 o 
 -17   2   1        5.68        0.85      4.36 o 
 -16   2   1       20.74       16.37      5.40 o 
 -15   2   1       13.63       16.10      4.92 o 
 -14   2   1        2.41        4.25      3.81 o 
 -13   2   1       36.14       34.91      7.86 o 
 -12   2   1        3.77        1.45      2.27 o 
 -11   2   1       20.40       22.99      2.53 o 
 -10   2   1      791.61      828.26     14.59 o 
  -9   2   1     1023.29     1098.13     18.76 o 
  -8   2   1        2.01        7.01      1.36 o 
  -7   2   1        6.71        0.85      1.49 o 
  -6   2   1       33.24       60.34      2.73 o 
  -5   2   1     4357.62     4525.99     81.83 o 
  -4   2   1        0.44       -1.36      2.37 o 
  -3   2   1       54.30       58.50      5.44 o 
  -2   2   1      524.10      485.65      9.59 o 
  -1   2   1       83.48       77.34      3.13 o 
   0   2   1      136.25      130.46      3.33 o 
   1   2   1      653.80      623.95     11.72 o 
   2   2   1       91.26       95.88      3.16 o 
   3   2   1      180.80      167.63      5.63 o 
   4   2   1     6488.72     6716.48    106.19 o 
   5   2   1      503.11      547.82     10.34 o 
   6   2   1       54.61       43.93      2.09 o 
   7   2   1        2.86        0.50      1.15 o 
   8   2   1       28.00       33.19      2.12 o 
   9   2   1     1463.35     1494.27     24.90 o 
  10   2   1      308.11      313.62      6.86 o 
  11   2   1       15.99       13.31      1.71 o 
  12   2   1      145.16      138.32      5.81 o 
  13   2   1       23.08       28.65      8.21 o 
  14   2   1        0.02       -4.61      3.36 o 
  15   2   1       67.25       65.10      6.57 o 
  16   2   1        5.16        7.93      5.18 o 
  17   2   1        0.03        5.89      5.46 o 
 -16   3   1       34.82       50.16      8.02 o 
 -15   3   1       52.32       57.92      7.01 o 
 -14   3   1       11.04       11.40      4.87 o 
 -13   3   1       41.73       45.70      6.02 o 
 -12   3   1       16.44       14.84      4.41 o 
 -11   3   1       34.93       39.89      5.43 o 
 -10   3   1      142.01      134.37     10.03 o 
  -9   3   1      164.72      174.93      6.88 o 
  -8   3   1       44.54       47.91      3.13 o 
  -7   3   1      255.08      243.70      7.17 o 
  -6   3   1      281.71      279.05      8.49 o 
  -5   3   1        0.72        6.63      1.77 o 
  -4   3   1      978.05      997.50     19.20 o 
  -3   3   1      107.97      118.53      5.68 o 
  -2   3   1      561.93      560.65     10.87 o 
  -1   3   1     1030.09     1040.90     18.84 o 
   0   3   1      332.67      323.19      6.79 o 
   1   3   1      177.14      173.27      3.80 o 
   2   3   1       42.91       41.90      2.47 o 
   3   3   1       91.17       92.83      4.88 o 
   4   3   1      106.86      100.09      4.92 o 
   5   3   1      508.50      538.59     13.56 o 
   6   3   1        2.55        2.26      1.82 o 
   7   3   1       79.88       74.46      3.44 o 
   8   3   1       98.25      101.54      4.12 o 
   9   3   1        2.48        1.60      1.75 o 
  10   3   1      142.59      138.41      8.94 o 
  11   3   1       11.80       10.96      2.37 o 
  12   3   1        6.85        4.71      3.73 o 
  13   3   1       22.77       24.46      4.68 o 
  14   3   1       27.89       22.09      6.28 o 
  15   3   1        0.12        3.50      4.87 o 
  16   3   1        4.71        5.63      5.40 o 
 -14   4   1       17.42       15.22      6.28 o 
 -13   4   1       12.59        9.54      5.38 o 
 -12   4   1      117.13      110.29      9.79 o 
 -11   4   1       18.01       16.95      4.52 o 
 -10   4   1        0.06        3.60      3.57 o 
  -9   4   1        0.58        1.40      2.20 o 
  -8   4   1       13.54       11.49      2.67 o 
  -7   4   1       64.19       58.95      3.96 o 
  -6   4   1      305.16      328.64      9.62 o 
  -5   4   1      111.26      104.23      5.07 o 
  -4   4   1       85.01       82.54      4.35 o 
  -3   4   1       79.77       74.49      6.14 o 
  -2   4   1       85.27       88.79      7.31 o 
  -1   4   1      117.77      123.53      6.21 o 
   0   4   1      194.89      203.59      6.59 o 
   1   4   1       61.31       59.82      3.57 o 
   2   4   1      669.37      688.37     23.17 o 
   3   4   1       47.13       54.18      3.47 o 
   4   4   1       66.65       67.13      4.10 o 
   5   4   1        0.52        3.63      2.29 o 
   6   4   1        4.33        1.13      2.07 o 
   7   4   1       11.04        8.51      2.56 o 
   8   4   1      145.64      158.04     10.51 o 
   9   4   1       43.34       44.97      4.57 o 
  10   4   1      121.92      120.12     12.49 o 
  11   4   1       57.86       64.45      8.47 o 
  12   4   1        8.90        5.08      5.97 o 
  13   4   1       20.81       23.92      6.70 o 
  14   4   1        6.78        3.29      6.97 o 
 -12   5   1        1.95       -4.25      6.35 o 
 -11   5   1       70.00       64.09     10.19 o 
 -10   5   1        1.35        9.64      6.10 o 
  -9   5   1       13.84       11.35      6.56 o 
  -8   5   1       88.87       88.33      7.68 o 
  -7   5   1        0.06       -0.42      3.94 o 
  -6   5   1       18.26       27.27      4.77 o 
  -5   5   1       20.68       24.49      3.97 o 
  -4   5   1       11.92        9.98      2.94 o 
  -3   5   1       33.82       40.37      7.34 o 
  -2   5   1        0.21        0.81      4.25 o 
  -1   5   1       75.40       87.92      8.36 o 
   0   5   1      165.81      172.12     14.09 o 
   1   5   1       60.46       78.69      7.97 o 
   2   5   1        0.08        6.28      7.26 o 
   3   5   1      293.00      300.59     16.46 o 
   4   5   1        5.01        5.37      2.52 o 
   5   5   1       90.34       72.21      5.46 o 
   6   5   1       59.59       77.22      8.49 o 
   7   5   1        4.40        4.74      3.85 o 
   8   5   1       20.81       20.41      3.98 o 
   9   5   1       15.65       18.60      5.19 o 
  10   5   1       19.51       19.17      5.68 o 
  11   5   1       15.61       19.20      6.14 o 
  -7   6   1        0.01       -2.64      3.85 o 
  -6   6   1        6.58        6.87      7.10 o 
  -5   6   1        0.02       -0.64      6.46 o 
  -4   6   1        0.19       -2.80      6.79 o 
  -3   6   1        0.31       -3.35      6.86 o 
  -2   6   1       13.49       15.38      8.42 o 
  -1   6   1      198.05      240.20     18.87 o 
   0   6   1        9.30        7.37      8.09 o 
   1   6   1       13.42        4.23     10.81 o 
   2   6   1        4.83        9.44      7.91 o 
   3   6   1       19.79       12.67      8.29 o 
   4   6   1        3.56        4.36      7.46 o 
   5   6   1        2.66        8.53     12.51 o 
   6   6   1        2.68        4.59      7.06 o 
   7   6   1        7.31       15.40      5.16 o 
 -18   0   2        0.04        3.90     11.77 o 
 -17   0   2        1.02       -0.07      4.81 o 
 -16   0   2       19.50        8.65      4.75 o 
 -15   0   2       26.87       54.89     15.45 o 
 -14   0   2      527.83      548.75     22.09 o 
 -13   0   2       15.71       18.50      3.97 o 
 -12   0   2        3.74       -0.10      3.51 o 
 -11   0   2      313.65      297.08     21.66 o 
 -10   0   2       16.05       19.81      4.17 o 
  -9   0   2       16.19       11.78      2.37 o 
  -8   0   2     1959.51     1918.29     40.01 o 
  -7   0   2     1124.55     1207.88     24.58 o 
  -6   0   2        1.25       -1.29      0.86 o 
  -5   0   2     1295.48     1295.18     24.13 o 
  -4   0   2       40.87       42.63      1.49 o 
  -3   0   2      354.98      334.12      7.32 o 
  -2   0   2    12623.56    12586.14    328.14 o 
  -1   0   2     7451.22     7335.26    165.90 o 
   0   0   2     3230.52     3157.27     82.84 o 
   1   0   2     3151.29     3323.83     89.08 o 
   2   0   2       10.65       10.77      1.30 o 
   3   0   2      261.72      265.36     10.28 o 
   4   0   2      590.05      660.44     13.26 o 
   5   0   2      551.08      539.50     11.08 o 
   6   0   2      748.02      769.88     15.51 o 
   7   0   2      916.78      963.91     21.34 o 
   8   0   2       90.69       90.65      3.23 o 
   9   0   2       74.45       75.48      4.86 o 
  10   0   2      109.32      111.89      5.97 o 
  11   0   2       20.41       20.98      2.70 o 
  12   0   2       67.97       65.12      4.29 o 
  13   0   2      549.42      607.26     20.25 o 
  14   0   2        0.54        5.36      3.83 o 
  15   0   2      204.20      212.51     10.89 o 
  16   0   2        7.25        6.25      2.65 o 
  17   0   2        0.05        2.26      1.94 o 
  18   0   2        0.41       -5.55     10.30 o 
 -18   1   2        5.48       12.84      4.50 o 
 -17   1   2       33.54       42.22      5.52 o 
 -16   1   2       15.57       18.90      4.25 o 
 -15   1   2        2.96        0.20      3.63 o 
 -14   1   2      150.80      161.32      9.27 o 
 -13   1   2        0.04       -1.93      2.43 o 
 -12   1   2     1147.02     1134.46     34.60 o 
 -11   1   2      956.70      927.13     22.03 o 
 -10   1   2       19.54       13.41      2.41 o 
  -9   1   2      871.59      865.61     14.37 o 
  -8   1   2     1344.30     1383.61     23.28 o 
  -7   1   2       91.48       97.90      3.18 o 
  -6   1   2      206.23      197.12      4.11 o 
  -5   1   2      173.84      156.60      3.71 o 
  -4   1   2      919.16      933.03     17.64 o 
  -3   1   2     9232.82     9050.93    173.83 o 
  -2   1   2      965.84      929.77     18.25 o 
  -1   1   2      118.63      115.38      2.89 o 
   0   1   2    10433.35    10024.89    143.93 o 
   1   1   2     2439.86     2482.18     57.86 o 
   2   1   2    32037.28    30448.16    567.94 o 
   3   1   2    17946.93    17594.62    291.84 o 
   4   1   2       73.21       80.14      2.58 o 
   5   1   2      886.96      834.39     14.44 o 
   6   1   2     1114.35     1126.06     16.97 o 
   7   1   2       29.15       24.14      1.56 o 
   8   1   2      216.85      186.52      3.70 o 
   9   1   2       11.18       21.14      1.60 o 
  10   1   2      159.15      175.28     10.33 o 
  11   1   2     1011.39     1003.96     20.61 o 
  12   1   2      133.32      129.17      5.00 o 
  13   1   2       38.49       37.62      3.64 o 
  14   1   2      249.98      252.75     23.87 o 
  15   1   2       16.01       13.80      5.36 o 
  16   1   2      117.14      109.34     12.26 o 
  17   1   2       82.45       76.79      7.38 o 
  18   1   2        7.39       11.59      4.66 o 
 -17   2   2        0.26       -1.23      4.08 o 
 -16   2   2        3.62        8.63      4.91 o 
 -15   2   2        4.64        3.13      6.69 o 
 -14   2   2        8.46        4.32      4.14 o 
 -13   2   2       46.65       55.22      7.31 o 
 -12   2   2       42.72       34.61      4.94 o 
 -11   2   2        2.86        2.32      2.13 o 
 -10   2   2        1.96       -2.49      1.66 o 
  -9   2   2      287.64      273.69      8.10 o 
  -8   2   2        3.09        0.05      1.54 o 
  -7   2   2      257.46      244.51      9.64 o 
  -6   2   2       45.12       51.48      4.33 o 
  -5   2   2      380.78      422.52     10.28 o 
  -4   2   2      490.07      498.82     10.35 o 
  -3   2   2       49.74       54.12      2.55 o 
  -2   2   2       49.43       44.08      1.87 o 
  -1   2   2       62.56       58.26      2.75 o 
   0   2   2      273.21      270.91      5.03 o 
   1   2   2     1098.76     1092.09     21.86 o 
   2   2   2      655.60      715.21     13.73 o 
   3   2   2      153.55      161.97      4.61 o 
   4   2   2      968.38     1004.93     17.32 o 
   5   2   2      415.80      432.05      7.70 o 
   6   2   2      175.38      180.11      4.21 o 
   7   2   2      299.57      311.07      6.59 o 
   8   2   2        5.26        6.67      1.41 o 
   9   2   2      121.93      118.76      5.16 o 
  10   2   2       51.57       50.71      3.38 o 
  11   2   2        6.97        4.60      1.52 o 
  12   2   2        3.40        2.25      1.97 o 
  13   2   2        3.00       -4.42      3.31 o 
  14   2   2        0.02        1.03      4.38 o 
  15   2   2        3.69        7.88      4.52 o 
  16   2   2        3.43       -0.07      4.20 o 
  17   2   2        5.90        6.25      5.22 o 
 -16   3   2       38.75       50.22      8.05 o 
 -15   3   2        3.92        7.86      7.39 o 
 -14   3   2        7.90        7.70      4.70 o 
 -13   3   2       90.22       97.10      7.62 o 
 -12   3   2        0.28       -0.46      3.60 o 
 -11   3   2        0.04        0.28      3.25 o 
 -10   3   2      164.50      173.52     12.43 o 
  -9   3   2        9.61        9.82      2.36 o 
  -8   3   2        0.69       -0.25      1.64 o 
  -7   3   2      462.13      460.24     13.18 o 
  -6   3   2      159.30      160.51      5.31 o 
  -5   3   2       47.85       53.74      3.10 o 
  -4   3   2      204.13      170.74      4.70 o 
  -3   3   2       73.53       76.86      4.37 o 
  -2   3   2     1411.75     1395.16     24.75 o 
  -1   3   2       64.86       67.95      4.08 o 
   0   3   2      395.35      398.98      9.51 o 
   1   3   2      581.87      573.62      9.52 o 
   2   3   2        4.77        5.15      1.10 o 
   3   3   2       97.05       89.92      4.21 o 
   4   3   2      548.31      534.50     11.93 o 
   5   3   2       25.60       32.66      2.54 o 
   6   3   2       15.15       11.76      1.88 o 
   7   3   2      310.04      309.44      7.35 o 
   8   3   2       74.99       78.24      4.11 o 
   9   3   2       29.07       26.09      2.62 o 
  10   3   2       30.06       37.66      3.21 o 
  11   3   2       14.05       17.80      3.02 o 
  12   3   2       90.30       98.80      8.22 o 
  13   3   2       31.22       28.24      5.62 o 
  14   3   2       23.48       20.19      5.50 o 
  15   3   2       15.36        9.15      5.38 o 
  16   3   2        0.55       -7.21      4.81 o 
 -14   4   2       26.11       36.52      6.10 o 
 -13   4   2       17.49       16.50      5.02 o 
 -12   4   2        3.90        2.29      3.96 o 
 -11   4   2      150.69      133.61      9.90 o 
 -10   4   2        4.37        6.02      3.65 o 
  -9   4   2        4.78        6.70      2.88 o 
  -8   4   2       50.05       49.07      6.36 o 
  -7   4   2       14.77       11.68      2.71 o 
  -6   4   2       25.48       21.34      2.95 o 
  -5   4   2       14.30       10.67      2.47 o 
  -4   4   2       20.30       14.44      2.80 o 
  -3   4   2       19.91       18.24      3.06 o 
  -2   4   2      290.82      281.26     12.76 o 
  -1   4   2      245.03      246.41      7.36 o 
   0   4   2       81.42       78.23      6.03 o 
   1   4   2       95.24      106.92      4.66 o 
   2   4   2      337.00      328.08      8.45 o 
   3   4   2      169.57      170.02      6.07 o 
   4   4   2      189.13      187.62     14.02 o 
   5   4   2       18.65       18.96      2.61 o 
   6   4   2        0.98       -0.05      2.21 o 
   7   4   2        1.95        2.30      2.35 o 
   8   4   2       20.49       24.79      3.31 o 
   9   4   2        2.45        2.55      2.61 o 
  10   4   2       52.44       55.87      5.07 o 
  11   4   2       54.19       51.38      4.78 o 
  12   4   2       41.09       36.26      6.72 o 
  13   4   2       35.05       31.64      7.42 o 
  14   4   2        0.16       -6.39      6.92 o 
 -12   5   2       34.72       37.83      6.68 o 
 -11   5   2        5.48       -0.54      4.54 o 
 -10   5   2       20.75       20.04      5.41 o 
  -9   5   2        0.21        2.68      4.16 o 
  -8   5   2        0.64        3.93      3.36 o 
  -7   5   2       22.24       19.44      4.20 o 
  -6   5   2        0.04        1.14      3.27 o 
  -5   5   2        1.83       -2.89      2.81 o 
  -4   5   2        3.22        7.33      4.85 o 
  -3   5   2        4.90        8.45      4.94 o 
  -2   5   2       15.12       12.19      5.19 o 
  -1   5   2        0.71        4.55      4.41 o 
   0   5   2      125.99      115.40      9.62 o 
   1   5   2      168.54      174.63     11.48 o 
   2   5   2      153.88      155.42     10.87 o 
   3   5   2       78.49       67.23      7.50 o 
   4   5   2      121.84      119.60      6.24 o 
   5   5   2        7.76        7.79      3.24 o 
   6   5   2        2.01       -1.25      3.00 o 
   7   5   2       21.73       14.81      4.05 o 
   8   5   2        2.45        2.92      3.23 o 
   9   5   2        0.10        1.46      3.52 o 
  10   5   2        7.44        8.85      3.54 o 
  11   5   2        0.36        4.42      8.48 o 
  -7   6   2       23.38       27.86      6.70 o 
  -6   6   2       14.32       14.94     19.92 o 
  -5   6   2        4.78        4.13      7.61 o 
  -4   6   2       20.16       19.73      8.40 o 
  -3   6   2        2.17        8.95      8.06 o 
  -2   6   2       93.66      113.18     32.51 o 
  -1   6   2        5.86        8.73      7.87 o 
   0   6   2        0.49       -4.34      6.87 o 
   1   6   2        0.53       -2.42      7.43 o 
   2   6   2       38.48       61.81     11.39 o 
   3   6   2        7.81       10.61      7.90 o 
   4   6   2        7.18       -3.82      7.11 o 
   5   6   2        1.15       -6.76      7.39 o 
   6   6   2       30.84       47.14     10.28 o 
   7   6   2       21.73       28.78      7.21 o 
 -18   1   3       11.68        7.58      3.69 o 
 -17   1   3       22.19       22.84      6.66 o 
 -16   1   3       11.44       14.75      4.62 o 
 -15   1   3        5.83        5.91      5.92 o 
 -14   1   3      259.45      257.76     13.76 o 
 -13   1   3       20.52       27.19      3.87 o 
 -12   1   3      397.62      416.28     11.70 o 
 -11   1   3      468.11      452.78     11.08 o 
 -10   1   3      129.56      134.51      4.63 o 
  -9   1   3       37.49       35.22      2.23 o 
  -8   1   3     2729.10     2814.63     42.81 o 
  -7   1   3        0.84        0.18      0.73 o 
  -6   1   3     1321.30     1431.18     23.62 o 
  -5   1   3       90.84       79.29      3.05 o 
  -4   1   3      257.39      234.17      5.36 o 
  -3   1   3       39.78       34.19      1.81 o 
  -2   1   3     1024.93     1018.40     17.09 o 
  -1   1   3      252.03      253.02      4.64 o 
   0   1   3    13131.71    12754.47    174.29 o 
   1   1   3     2095.21     2073.38     36.38 o 
   2   1   3      308.70      311.45      6.29 o 
   3   1   3    17729.77    17798.83    276.01 o 
   4   1   3      302.25      292.50      5.45 o 
   5   1   3       73.40       74.78      2.64 o 
   6   1   3     6541.21     6812.39     96.78 o 
   7   1   3      407.77      417.95      6.74 o 
   8   1   3      167.03      162.99      5.39 o 
   9   1   3       19.20       11.16      1.57 o 
  10   1   3        9.74        9.30      1.85 o 
  11   1   3        8.12       10.94      2.08 o 
  12   1   3      228.67      202.57      7.09 o 
  13   1   3        6.50       -0.50      2.31 o 
  14   1   3       62.05       66.49      5.03 o 
  15   1   3      106.48       93.28      6.89 o 
  16   1   3        0.19        5.00      3.62 o 
  17   1   3       28.68       11.76      8.07 o 
  18   1   3        0.62        0.26      3.87 o 
 -17   2   3        1.49        5.97      4.75 o 
 -16   2   3       50.06       56.90      7.15 o 
 -15   2   3       36.52       57.86      6.96 o 
 -14   2   3        1.39        3.49      3.69 o 
 -13   2   3      158.17      168.90     14.60 o 
 -12   2   3      293.80      291.26     11.84 o 
 -11   2   3       42.78       35.51      3.22 o 
 -10   2   3      949.28      945.58     25.46 o 
  -9   2   3       32.12       35.13      3.04 o 
  -8   2   3        3.57        5.20      1.75 o 
  -7   2   3     1363.45     1304.59     25.85 o 
  -6   2   3       67.49       75.28      4.45 o 
  -5   2   3        0.37       -0.44      1.14 o 
  -4   2   3     1537.09     1560.51     28.82 o 
  -3   2   3      818.94      897.31     20.49 o 
  -2   2   3     3733.36     3798.84     67.56 o 
  -1   2   3     3871.59     3792.48     61.65 o 
   0   2   3       66.03       64.37      2.39 o 
   1   2   3     1526.63     1522.18     25.29 o 
   2   2   3     4176.50     4433.09     78.74 o 
   3   2   3      869.76      922.18     16.05 o 
   4   2   3     1816.79     1782.00     30.28 o 
   5   2   3        0.74        0.99      1.07 o 
   6   2   3       62.39       65.11      2.79 o 
   7   2   3      630.91      634.26     11.60 o 
   8   2   3        0.43        1.89      1.30 o 
   9   2   3        0.24       -0.54      0.93 o 
  10   2   3      395.69      402.39      9.70 o 
  11   2   3      125.59      124.70      3.98 o 
  12   2   3       99.26      102.00      5.77 o 
  13   2   3       91.74       94.96      6.17 o 
  14   2   3        5.01        3.18      4.12 o 
  15   2   3        9.03        4.48      4.47 o 
  16   2   3       25.36       20.95      5.49 o 
  17   2   3        9.25        7.51      4.86 o 
 -16   3   3        0.05        0.96      5.37 o 
 -15   3   3        7.62        5.65      5.25 o 
 -14   3   3        0.46        5.81      5.16 o 
 -13   3   3        0.66       -2.67      3.87 o 
 -12   3   3        2.25       -0.41      3.48 o 
 -11   3   3        0.32        1.68      3.33 o 
 -10   3   3       11.43       12.89      3.62 o 
  -9   3   3        0.05       -1.64      2.06 o 
  -8   3   3      234.01      232.86      9.34 o 
  -7   3   3        8.86        8.66      2.15 o 
  -6   3   3      191.28      209.37      8.33 o 
  -5   3   3      175.92      186.22      5.57 o 
  -4   3   3       22.05       19.13      1.99 o 
  -3   3   3     3274.87     3393.25     58.33 o 
  -2   3   3      724.33      763.63     12.46 o 
  -1   3   3      289.84      283.66      5.66 o 
   0   3   3      438.46      478.59      9.53 o 
   1   3   3      240.68      230.12      4.51 o 
   2   3   3       10.75        9.33      1.55 o 
   3   3   3        7.79        7.20      1.70 o 
   4   3   3      180.87      183.58      5.23 o 
   5   3   3       12.53       10.77      1.98 o 
   6   3   3      383.95      401.50     13.39 o 
   7   3   3      137.58      131.92      4.89 o 
   8   3   3        0.15        0.26      1.70 o 
   9   3   3        0.04       -0.03      1.76 o 
  10   3   3        7.71       11.34      2.37 o 
  11   3   3      174.39      178.57     10.97 o 
  12   3   3      209.91      187.80     13.25 o 
  13   3   3       98.79      110.38      8.29 o 
  14   3   3       18.42       12.91      5.32 o 
  15   3   3       10.57       11.39      5.37 o 
  16   3   3        2.26       -0.04      5.35 o 
 -14   4   3       18.71       23.16      5.81 o 
 -13   4   3        9.19        2.96      4.45 o 
 -12   4   3       51.00       55.90      8.61 o 
 -11   4   3       50.24       53.35      8.45 o 
 -10   4   3       14.67       13.83      4.03 o 
  -9   4   3       35.74       32.64      4.00 o 
  -8   4   3      184.90      163.93      8.15 o 
  -7   4   3        3.05        1.94      2.37 o 
  -6   4   3       89.08      102.16      5.12 o 
  -5   4   3       64.16       67.09      4.55 o 
  -4   4   3        4.80        4.02      2.30 o 
  -3   4   3       94.21       94.07      3.85 o 
  -2   4   3       84.79       86.61      6.76 o 
  -1   4   3       25.07       22.64      2.88 o 
   0   4   3      151.02      151.36      6.21 o 
   1   4   3       22.42       25.47      3.89 o 
   2   4   3      316.08      301.17      7.92 o 
   3   4   3      313.79      326.53      9.87 o 
   4   4   3        4.41        4.47      2.32 o 
   5   4   3        1.67        6.19      2.99 o 
   6   4   3      230.83      235.04     10.36 o 
   7   4   3       13.72       15.75      3.37 o 
   8   4   3       51.66       61.73      5.83 o 
   9   4   3        0.13        6.57      3.36 o 
  10   4   3        0.25       -3.51      2.70 o 
  11   4   3       21.69       22.65      3.91 o 
  12   4   3        6.94        5.86      4.45 o 
  13   4   3        3.30       -0.45      5.65 o 
  14   4   3       23.27       17.44      7.65 o 
 -12   5   3       35.22       28.35      6.14 o 
 -11   5   3       98.61       74.41      7.77 o 
 -10   5   3        0.18        4.74      4.49 o 
  -9   5   3      160.24      155.56      9.65 o 
  -8   5   3        1.48       -0.93      5.70 o 
  -7   5   3        0.27        4.03      3.56 o 
  -6   5   3        8.53        8.65      3.70 o 
  -5   5   3       78.43       88.99      6.02 o 
  -4   5   3       13.94       13.95      2.68 o 
  -3   5   3       21.79       24.24      7.34 o 
  -2   5   3       47.77       41.26      6.57 o 
  -1   5   3      108.67      119.71      9.66 o 
   0   5   3       89.04       87.80      8.53 o 
   1   5   3        9.56       11.69      4.94 o 
   2   5   3      295.86      339.68     27.42 o 
   3   5   3      305.46      283.18     14.41 o 
   4   5   3       97.60       90.11      5.68 o 
   5   5   3       98.53      118.82      8.48 o 
   6   5   3       45.63       37.69      5.90 o 
   7   5   3        1.00       -0.11      3.34 o 
   8   5   3        4.33        8.95      3.34 o 
   9   5   3       38.71       40.20      4.70 o 
  10   5   3        3.33        3.82      3.50 o 
  11   5   3       12.47       10.67      4.57 o 
  -7   6   3        5.40        2.44      4.46 o 
  -6   6   3        1.83        1.83      6.91 o 
  -5   6   3       14.16       25.07      9.79 o 
  -4   6   3        0.00        1.67      7.04 o 
  -3   6   3        0.11        1.06      7.32 o 
  -2   6   3       13.15        8.30      7.80 o 
  -1   6   3        3.26       14.43      8.44 o 
   0   6   3        5.51        6.38      7.94 o 
   1   6   3        0.03       -2.16      7.58 o 
   2   6   3       24.96       18.22     13.07 o 
   3   6   3       84.13       94.91     13.02 o 
   4   6   3        0.28        3.69      7.78 o 
   5   6   3        5.48        3.76      7.74 o 
   6   6   3       27.28       25.56      4.29 o 
 -18   0   4        0.00       -9.39     10.81 o 
 -17   0   4       49.01       41.74      7.41 o 
 -16   0   4        1.41       -2.10      1.77 o 
 -15   0   4        0.90        0.53      5.18 o 
 -14   0   4      203.64      205.83     10.37 o 
 -13   0   4       20.40       20.76      5.00 o 
 -12   0   4     1775.71     1742.23     74.77 o 
 -11   0   4       86.43       91.49      4.89 o 
 -10   0   4       15.94       13.19      2.30 o 
  -9   0   4     1851.20     1800.33     36.23 o 
  -8   0   4     1131.72     1196.54     24.50 o 
  -7   0   4      383.93      426.23     10.16 o 
  -6   0   4     9438.39     9547.36    167.93 o 
  -5   0   4       47.35       50.55      2.02 o 
  -4   0   4        0.39       -0.09      0.71 o 
  -3   0   4     6456.34     6269.19    110.30 o 
  -2   0   4      157.65      152.76      3.72 o 
  -1   0   4      140.31      169.53      5.27 o 
   0   0   4     4112.85     4141.38     93.96 o 
   1   0   4     3014.83     3070.20     62.11 o 
   2   0   4    56931.11    53506.39    994.05 o 
   3   0   4     2154.60     2108.25     55.80 o 
   4   0   4      457.81      467.48     10.81 o 
   5   0   4     5174.78     4978.73     93.70 o 
   6   0   4     1636.17     1636.64     32.41 o 
   7   0   4       80.47       93.38      3.35 o 
   8   0   4     2737.15     2759.61     54.06 o 
   9   0   4        2.03        0.57      1.84 o 
  10   0   4      101.29       95.45      5.04 o 
  11   0   4      152.18      152.19      6.45 o 
  12   0   4        0.04        1.71      2.26 o 
  13   0   4      261.32      265.75     12.13 o 
  14   0   4      359.42      364.92     15.39 o 
  15   0   4       16.10       14.34      3.16 o 
  16   0   4      234.99      205.93     11.54 o 
  17   0   4       26.35       34.50      3.62 o 
  18   0   4        2.51        7.98     12.45 o 
 -18   1   4        1.05        6.75      4.14 o 
 -17   1   4       69.34       64.87      9.95 o 
 -16   1   4       80.11       71.53      6.27 o 
 -15   1   4        4.36        6.10      3.30 o 
 -14   1   4        1.28        3.12      2.72 o 
 -13   1   4      247.90      236.93     13.87 o 
 -12   1   4      293.05      299.99      9.28 o 
 -11   1   4      467.42      459.59     12.24 o 
 -10   1   4        0.60       -1.29      1.66 o 
  -9   1   4      233.84      249.10      5.78 o 
  -8   1   4      798.59      843.40     14.76 o 
  -7   1   4      959.52     1045.35     17.69 o 
  -6   1   4        0.21        0.60      0.77 o 
  -5   1   4      372.34      392.16      6.70 o 
  -4   1   4       27.68       26.35      1.58 o 
  -3   1   4     1147.66     1100.59     15.55 o 
  -2   1   4     5925.12     5839.10     88.60 o 
  -1   1   4      129.45      125.81      2.40 o 
   0   1   4      470.84      505.39      7.84 o 
   1   1   4    17609.18    17096.82    233.39 o 
   2   1   4      655.84      646.02     10.55 o 
   3   1   4     2249.92     2268.94     33.76 o 
   4   1   4     2932.89     2991.42     44.25 o 
   5   1   4       47.12       49.65      2.29 o 
   6   1   4      642.11      667.48     10.18 o 
   7   1   4      695.56      786.71     11.92 o 
   8   1   4       57.14       61.61      3.07 o 
   9   1   4       21.94       22.43      1.67 o 
  10   1   4      127.55      136.24      6.07 o 
  11   1   4        0.06       -1.53      1.60 o 
  12   1   4       92.55       95.96      5.53 o 
  13   1   4        3.47        3.04      2.50 o 
  14   1   4        0.65        1.94      2.98 o 
  15   1   4       51.55       52.42      4.89 o 
  16   1   4       16.54       17.08      4.27 o 
  17   1   4       13.86       13.79      4.84 o 
 -17   2   4        0.05        1.28      4.68 o 
 -16   2   4       41.67       52.64      6.71 o 
 -15   2   4       24.40       28.66      8.77 o 
 -14   2   4       29.23       30.49      5.48 o 
 -13   2   4       52.52       60.94      6.61 o 
 -12   2   4        4.56       11.79      4.95 o 
 -11   2   4       98.73      112.17      6.70 o 
 -10   2   4      220.81      214.05      6.56 o 
  -9   2   4      635.62      642.87     13.18 o 
  -8   2   4       68.08       67.12      3.58 o 
  -7   2   4      196.17      187.41      7.12 o 
  -6   2   4      112.11      101.16      3.62 o 
  -5   2   4      360.27      356.31      7.82 o 
  -4   2   4        0.76       -1.02      1.07 o 
  -3   2   4       75.76       83.87      3.93 o 
  -2   2   4     1577.94     1514.71     27.12 o 
  -1   2   4      621.92      580.46     10.19 o 
   0   2   4     1210.71     1201.86     19.95 o 
   1   2   4      780.43      747.08     12.98 o 
   2   2   4       60.88       51.48      2.40 o 
   3   2   4      684.41      688.98     13.93 o 
   4   2   4      151.75      134.00      3.44 o 
   5   2   4     1496.87     1524.17     23.42 o 
   6   2   4       97.34      102.00      5.29 o 
   7   2   4       63.92       60.38      2.74 o 
   8   2   4        1.44        0.80      0.90 o 
   9   2   4      195.75      186.76      5.38 o 
  10   2   4       17.03       20.77      3.38 o 
  11   2   4        0.03        1.16      1.47 o 
  12   2   4       50.52       57.05      3.96 o 
  13   2   4       32.14       38.01      6.80 o 
  14   2   4       45.43       45.66      4.91 o 
  15   2   4       30.20       22.98      5.64 o 
  16   2   4        5.60        2.33      4.41 o 
  17   2   4        2.36        8.87      5.10 o 
 -16   3   4        0.58        9.49      5.31 o 
 -15   3   4       25.29       28.37     10.59 o 
 -14   3   4       68.38       86.25     12.03 o 
 -13   3   4        1.39        6.49      3.66 o 
 -12   3   4       19.52       16.25      3.86 o 
 -11   3   4       51.11       49.43      4.64 o 
 -10   3   4       37.05       34.08      4.11 o 
  -9   3   4       18.15       20.84      3.01 o 
  -8   3   4      278.76      284.06      8.01 o 
  -7   3   4      174.81      170.03      7.65 o 
  -6   3   4       36.83       40.03      3.10 o 
  -5   3   4      147.63      134.22      5.06 o 
  -4   3   4       13.87       11.35      1.85 o 
  -3   3   4      105.32      101.47      3.43 o 
  -2   3   4       23.92       18.95      1.20 o 
  -1   3   4     1273.51     1286.53     20.10 o 
   0   3   4      677.82      666.42     12.79 o 
   1   3   4        7.59        7.44      1.23 o 
   2   3   4      317.89      330.69      6.17 o 
   3   3   4      125.85      130.98      3.92 o 
   4   3   4      221.96      225.19      6.37 o 
   5   3   4      143.31      136.48      4.63 o 
   6   3   4      242.40      237.47      6.53 o 
   7   3   4      115.21      102.48      4.39 o 
   8   3   4       19.12       22.81      2.48 o 
   9   3   4       18.76       24.63      2.82 o 
  10   3   4       73.55       97.47      4.73 o 
  11   3   4       19.57       19.58      2.99 o 
  12   3   4        2.44        7.23      2.58 o 
  13   3   4      146.45      141.47     15.72 o 
  14   3   4        9.04        5.95      4.93 o 
  15   3   4        0.07       -0.23      4.94 o 
 -14   4   4        0.14       -1.59      5.04 o 
 -13   4   4       35.06       32.44      7.09 o 
 -12   4   4       19.74       14.85      8.46 o 
 -11   4   4       15.57       11.30      6.85 o 
 -10   4   4       33.69       34.66      5.42 o 
  -9   4   4      150.84      146.19     13.02 o 
  -8   4   4        1.55        3.01      3.38 o 
  -7   4   4       70.66       63.09      6.02 o 
  -6   4   4       69.77       59.81      6.15 o 
  -5   4   4       90.80       99.72      5.42 o 
  -4   4   4        1.55        3.75      2.27 o 
  -3   4   4       60.52       48.31      3.27 o 
  -2   4   4      126.30      125.44      5.55 o 
  -1   4   4        7.69        9.18      2.47 o 
   0   4   4       16.57       11.00      2.55 o 
   1   4   4      312.12      309.35      9.57 o 
   2   4   4      314.19      298.10      8.00 o 
   3   4   4        6.83        5.70      1.95 o 
   4   4   4       72.94       82.97     10.13 o 
   5   4   4      257.46      226.78     10.52 o 
   6   4   4       57.61       52.31      4.58 o 
   7   4   4       34.56       37.27      5.40 o 
   8   4   4        1.87        2.23      2.51 o 
   9   4   4       26.59       24.91      4.83 o 
  10   4   4        0.04       -4.20      2.80 o 
  11   4   4       13.60       17.80      3.89 o 
  12   4   4        9.52        9.16      3.51 o 
  13   4   4        0.00        5.19      3.91 o 
  14   4   4       11.15        2.44      6.10 o 
 -12   5   4        5.09       13.30      5.63 o 
 -11   5   4        1.12        4.51      4.94 o 
 -10   5   4        7.03        8.12      5.35 o 
  -9   5   4       41.65       32.93      5.68 o 
  -8   5   4       10.13       11.80      5.10 o 
  -7   5   4        8.85       13.18      8.32 o 
  -6   5   4        3.24        3.73      5.17 o 
  -5   5   4        5.87        8.62      3.25 o 
  -4   5   4       22.96       14.23      4.04 o 
  -3   5   4        1.20        6.69      4.84 o 
  -2   5   4       15.62       14.50      6.17 o 
  -1   5   4       29.75       32.36      6.27 o 
   0   5   4        1.61        4.77      4.80 o 
   1   5   4      135.57      136.46     10.42 o 
   2   5   4       46.56       47.78      6.97 o 
   3   5   4        0.25        1.55      8.03 o 
   4   5   4       86.96       89.79      8.59 o 
   5   5   4        4.92        5.96      3.40 o 
   6   5   4        5.17        1.41      3.31 o 
   7   5   4       13.88       12.18      3.70 o 
   8   5   4       52.33       49.95      4.96 o 
   9   5   4        0.01       -1.16      3.63 o 
  10   5   4        4.40        2.41      4.09 o 
  11   5   4        6.15       -0.91      4.07 o 
  -7   6   4        1.81       -0.29      4.35 o 
  -6   6   4        0.84       -4.07     10.13 o 
  -5   6   4        2.39       -0.81      6.61 o 
  -4   6   4        0.35       -2.95      6.74 o 
  -3   6   4        7.77        9.68     12.65 o 
  -2   6   4       20.37       38.00     10.26 o 
  -1   6   4       12.65        8.54      7.88 o 
   0   6   4        0.06        9.47      7.70 o 
   1   6   4       23.97       49.55     10.49 o 
   2   6   4       44.34       28.92      9.42 o 
   3   6   4        0.57        0.51      7.38 o 
   4   6   4       10.38        8.91      8.24 o 
   5   6   4        6.89       10.14      8.20 o 
   6   6   4       29.87       30.55     10.41 o 
 -18   1   5       12.97       14.05      7.65 o 
 -17   1   5        5.67        3.58      4.36 o 
 -16   1   5        0.24        4.75      2.98 o 
 -15   1   5       10.50        6.19      3.41 o 
 -14   1   5        0.17       -1.27      2.57 o 
 -13   1   5      422.30      430.16     13.70 o 
 -12   1   5       39.70       41.68      3.70 o 
 -11   1   5      202.92      204.06      7.18 o 
 -10   1   5      621.87      631.07     15.56 o 
  -9   1   5      210.64      206.02      5.36 o 
  -8   1   5      582.26      645.64     14.44 o 
  -7   1   5     1275.71     1275.90     19.44 o 
  -6   1   5        2.48        0.47      0.73 o 
  -5   1   5        0.11       -0.89      0.59 o 
  -4   1   5      474.20      491.44      7.04 o 
  -3   1   5      261.19      261.80      4.54 o 
  -2   1   5      230.88      239.21      3.93 o 
  -1   1   5      306.15      283.31      4.52 o 
   0   1   5      674.95      647.68      9.50 o 
   1   1   5    16739.32    16586.02    226.23 o 
   2   1   5     1859.93     1884.26     25.22 o 
   3   1   5      826.09      794.76     11.83 o 
   4   1   5     1309.68     1314.89     18.96 o 
   5   1   5      820.28      839.17     10.85 o 
   6   1   5      150.56      167.34      3.42 o 
   7   1   5      983.62      971.45     14.50 o 
   8   1   5        1.11        2.82      1.02 o 
   9   1   5        0.30       -0.84      1.06 o 
  10   1   5       49.10       46.02      4.41 o 
  11   1   5      100.69       91.49      7.51 o 
  12   1   5       64.83       69.22      5.80 o 
  13   1   5        0.37        3.19      2.75 o 
  14   1   5       14.38       15.15      4.67 o 
  15   1   5      117.03       99.06      6.87 o 
  16   1   5       22.81       25.81      5.08 o 
  17   1   5        2.76        4.51      3.98 o 
 -17   2   5        0.34        1.44      4.08 o 
 -16   2   5        6.58       10.01      5.62 o 
 -15   2   5       41.55       50.10      6.23 o 
 -14   2   5       21.30       19.33      4.91 o 
 -13   2   5        0.70        1.10      3.44 o 
 -12   2   5       18.95       22.77      4.50 o 
 -11   2   5      233.07      236.16      7.55 o 
 -10   2   5       47.16       55.20      5.77 o 
  -9   2   5      871.37      873.69     15.92 o 
  -8   2   5      133.88      141.15      3.65 o 
  -7   2   5      144.73      146.60      4.30 o 
  -6   2   5        4.67        5.54      1.41 o 
  -5   2   5      373.38      357.23      7.62 o 
  -4   2   5      165.78      159.49      3.41 o 
  -3   2   5      285.17      299.11      6.41 o 
  -2   2   5       16.50       25.08      1.50 o 
  -1   2   5        7.09       13.61      0.97 o 
   0   2   5      663.19      666.77     10.50 o 
   1   2   5      953.69      988.32     17.26 o 
   2   2   5        9.22       10.57      1.85 o 
   3   2   5      871.03      833.91     12.02 o 
   4   2   5      359.82      352.29      5.82 o 
   5   2   5     1922.23     1958.03     28.28 o 
   6   2   5        6.95        9.85      1.75 o 
   7   2   5        9.39        7.19      1.24 o 
   8   2   5       50.27       54.62      2.25 o 
   9   2   5      402.71      409.52      8.46 o 
  10   2   5        3.56        4.06      1.75 o 
  11   2   5       43.50       46.33      3.54 o 
  12   2   5       91.49       89.35      5.99 o 
  13   2   5        0.19        2.55      3.08 o 
  14   2   5       26.53       26.19      4.42 o 
  15   2   5       76.96       65.04      7.31 o 
  16   2   5        1.72        7.24      4.98 o 
 -16   3   5       30.21       25.17      6.13 o 
 -15   3   5        5.68        9.31      5.21 o 
 -14   3   5       21.88       24.15     11.29 o 
 -13   3   5       32.35       35.61      5.37 o 
 -12   3   5       59.37       71.15      5.58 o 
 -11   3   5        0.40        0.34      2.40 o 
 -10   3   5      718.98      743.52     18.45 o 
  -9   3   5       29.67       31.85      3.33 o 
  -8   3   5      201.53      198.83      7.89 o 
  -7   3   5      505.57      481.87     14.67 o 
  -6   3   5       70.45       69.91      3.85 o 
  -5   3   5        3.35        4.65      1.80 o 
  -4   3   5       55.96       56.52      4.69 o 
  -3   3   5        5.92       10.67      1.30 o 
  -2   3   5     1290.97     1364.04     20.29 o 
  -1   3   5      250.35      246.22      4.85 o 
   0   3   5      149.34      145.20      4.41 o 
   1   3   5      624.92      611.68     10.86 o 
   2   3   5      562.04      567.63     10.90 o 
   3   3   5       62.52       65.60      2.43 o 
   4   3   5     1872.58     1847.08     36.33 o 
   5   3   5       75.60       74.86      3.77 o 
   6   3   5      126.57      122.05      4.73 o 
   7   3   5       49.95       56.84      3.52 o 
   8   3   5       23.83       21.86      2.58 o 
   9   3   5        0.21       -0.67      2.06 o 
  10   3   5        3.34        5.65      1.56 o 
  11   3   5        9.45        6.56      2.47 o 
  12   3   5       89.16       83.20      8.25 o 
  13   3   5       31.62       33.73      4.91 o 
  14   3   5        7.52        3.94      2.93 o 
  15   3   5        5.42        4.23      5.83 o 
 -14   4   5        2.60        6.37      6.17 o 
 -13   4   5       29.04       22.90      6.53 o 
 -12   4   5       61.31       61.12      7.15 o 
 -11   4   5        2.14       -0.88      4.22 o 
 -10   4   5       45.16       58.77      6.61 o 
  -9   4   5        4.38        2.07      3.25 o 
  -8   4   5      149.12      148.86     14.66 o 
  -7   4   5        2.33        3.33      3.20 o 
  -6   4   5       92.65       95.15      5.44 o 
  -5   4   5       49.08       46.45      3.99 o 
  -4   4   5       41.99       39.66      2.89 o 
  -3   4   5       11.24       11.66      2.04 o 
  -2   4   5       94.58       89.62      7.65 o 
  -1   4   5      350.34      350.29     10.58 o 
   0   4   5        8.06        7.93      3.11 o 
   1   4   5        0.70        0.68      2.18 o 
   2   4   5      233.52      222.87      6.68 o 
   3   4   5       31.60       33.98      4.01 o 
   4   4   5      378.51      369.95     11.03 o 
   5   4   5        0.93        3.03      4.75 o 
   6   4   5      206.24      191.49      9.18 o 
   7   4   5        1.22        0.12      2.49 o 
   8   4   5       46.43       56.00      5.23 o 
   9   4   5        0.05        0.39      2.88 o 
  10   4   5       54.53       52.93      4.88 o 
  11   4   5        3.63        7.00      3.44 o 
  12   4   5        0.02       -4.40      2.93 o 
  13   4   5       39.14       50.59      8.36 o 
 -11   5   5        2.27        7.81      4.91 o 
 -10   5   5       19.47        9.13      4.88 o 
  -9   5   5       43.50       46.17      6.06 o 
  -8   5   5       75.47       84.28      8.30 o 
  -7   5   5        0.49        2.68      4.20 o 
  -6   5   5      117.60      123.02      8.63 o 
  -5   5   5        0.01       -0.21      4.08 o 
  -4   5   5       20.81       18.49      3.00 o 
  -3   5   5      130.97      168.89     11.72 o 
  -2   5   5       12.91       -0.87      4.93 o 
  -1   5   5        0.33        1.34      4.44 o 
   0   5   5        7.06       24.17      9.96 o 
   1   5   5       27.33       18.52      5.43 o 
   2   5   5       78.44       89.72      8.97 o 
   3   5   5      103.30      100.29      9.09 o 
   4   5   5       94.60       92.59      6.08 o 
   5   5   5       16.52       24.02      4.24 o 
   6   5   5      111.30      113.15     13.58 o 
   7   5   5        2.22        1.43      3.06 o 
   8   5   5       93.63      121.60     17.60 o 
   9   5   5        0.34       -0.85      3.77 o 
  10   5   5       12.48       11.57      4.59 o 
  11   5   5        9.36       13.50      4.69 o 
  -6   6   5        3.42       11.40      8.40 o 
  -5   6   5        6.23        5.75      6.11 o 
  -4   6   5        1.89        3.80      5.77 o 
  -3   6   5        1.66       -4.15      5.25 o 
  -2   6   5        0.11       -5.10      5.29 o 
  -1   6   5        2.60        6.49      5.98 o 
   0   6   5       11.47       13.33      7.63 o 
   1   6   5        0.75       -3.72      6.08 o 
   2   6   5       25.90       25.20      7.46 o 
   3   6   5        2.29        3.02      5.79 o 
   4   6   5        1.10       -7.52      5.38 o 
   5   6   5       14.97       21.93      7.05 o 
   6   6   5       23.76       25.30      4.24 o 
 -18   0   6        0.24       -1.71      4.13 o 
 -17   0   6       63.59       58.36     13.78 o 
 -16   0   6        3.54        2.87      5.12 o 
 -15   0   6        1.27        0.74      3.35 o 
 -14   0   6      256.21      268.90     24.60 o 
 -13   0   6        1.52        2.32      2.99 o 
 -12   0   6      205.65      204.92     17.47 o 
 -11   0   6      377.92      366.75     16.73 o 
 -10   0   6       11.76       11.08      2.94 o 
  -9   0   6      486.73      463.54     12.00 o 
  -8   0   6        3.52       13.36      2.47 o 
  -7   0   6       18.57       24.67      2.69 o 
  -6   0   6     4940.58     4765.34    115.84 o 
  -5   0   6    14795.62    15644.54    298.08 o 
  -4   0   6       23.78       28.17      1.39 o 
  -3   0   6        0.57        1.04      0.58 o 
  -2   0   6      318.73      283.09      6.11 o 
  -1   0   6       49.30       53.79      2.33 o 
   0   0   6     6526.87     6428.05    110.61 o 
   1   0   6       98.01      104.89      2.90 o 
   2   0   6      292.20      287.87      6.45 o 
   3   0   6      500.66      488.97     10.27 o 
   4   0   6      330.03      305.49      7.64 o 
   5   0   6      462.89      430.48     10.70 o 
   6   0   6       24.28       17.81      1.72 o 
   7   0   6      174.96      191.51      5.41 o 
   8   0   6      184.36      185.05      5.45 o 
   9   0   6     2675.54     2776.58     76.64 o 
  10   0   6       20.45       17.01      2.86 o 
  11   0   6        0.19        2.66      2.20 o 
  12   0   6       91.15       90.02      9.88 o 
  13   0   6      108.54      105.15     11.67 o 
  14   0   6       79.55       63.69      9.48 o 
  15   0   6        2.86        4.52      3.09 o 
  16   0   6        0.14       -1.63      2.91 o 
  17   0   6       16.00       17.03      5.43 o 
 -18   1   6       12.69       16.01      3.97 o 
 -17   1   6       10.00       10.34      4.87 o 
 -16   1   6        9.84       10.02      5.42 o 
 -15   1   6       16.73       13.40      3.68 o 
 -14   1   6       61.51       71.89      5.98 o 
 -13   1   6        1.80       -1.46      2.20 o 
 -12   1   6      231.42      221.31     11.06 o 
 -11   1   6       18.91       25.87      4.37 o 
 -10   1   6      133.37      126.26      5.31 o 
  -9   1   6     1038.04     1035.60     19.25 o 
  -8   1   6       39.85       37.34      2.19 o 
  -7   1   6      153.36      139.23      2.80 o 
  -6   1   6     3694.79     3788.57     50.96 o 
  -5   1   6      228.57      237.20      4.06 o 
  -4   1   6      857.19      823.05     11.31 o 
  -3   1   6     1045.92     1054.46     14.46 o 
  -2   1   6       14.13       16.05      0.87 o 
  -1   1   6     1172.06     1100.75     15.74 o 
   0   1   6     2155.79     2118.04     31.02 o 
   1   1   6        2.16        1.13      0.65 o 
   2   1   6     2597.04     2613.50     34.79 o 
   3   1   6       17.78       16.76      1.02 o 
   4   1   6     1029.42      998.62     13.32 o 
   5   1   6     3873.76     3790.65     49.84 o 
   6   1   6      134.40      133.02      2.61 o 
   7   1   6      103.15       87.86      2.74 o 
   8   1   6     1168.27     1153.58     18.83 o 
   9   1   6        0.48        0.62      1.39 o 
  10   1   6      145.72      138.02      6.34 o 
  11   1   6      120.48      103.65      7.95 o 
  12   1   6        6.65        6.17      2.54 o 
  13   1   6       34.61       30.30      3.91 o 
  14   1   6       37.49       37.17      4.37 o 
  15   1   6        5.77        5.33      5.54 o 
  16   1   6       98.45       78.73      9.99 o 
  17   1   6        5.19        2.36      3.91 o 
 -17   2   6       10.94        4.20      4.39 o 
 -16   2   6        0.24        0.65      3.83 o 
 -15   2   6       21.53       24.67      4.96 o 
 -14   2   6      186.35      191.67     10.75 o 
 -13   2   6       24.05       20.61      5.82 o 
 -12   2   6        5.81        4.72      3.47 o 
 -11   2   6      696.40      657.48     25.20 o 
 -10   2   6       92.50       96.76      4.29 o 
  -9   2   6      331.79      319.18      9.14 o 
  -8   2   6      144.85      136.38      5.66 o 
  -7   2   6      262.46      258.91      5.53 o 
  -6   2   6       23.10       25.72      1.58 o 
  -5   2   6      420.20      413.49      7.41 o 
  -4   2   6      447.72      444.04      7.75 o 
  -3   2   6      510.00      532.82     10.72 o 
  -2   2   6      412.76      446.72      7.35 o 
  -1   2   6        1.35        3.67      0.92 o 
   0   2   6     2625.95     2759.31     38.76 o 
   1   2   6     1584.48     1652.14     23.79 o 
   2   2   6      649.04      633.85     11.87 o 
   3   2   6     5721.98     5667.21     80.41 o 
   4   2   6       78.03       78.52      2.32 o 
   5   2   6       79.34       90.02      3.01 o 
   6   2   6     1060.51     1092.77     17.05 o 
   7   2   6      262.50      279.75      5.87 o 
   8   2   6        6.84        4.36      2.20 o 
   9   2   6       43.83       38.88      3.62 o 
  10   2   6       81.29       88.85      4.54 o 
  11   2   6       26.71       28.00      3.24 o 
  12   2   6        1.20        2.13      2.28 o 
  13   2   6        3.00        4.00      3.06 o 
  14   2   6        6.42        6.19      3.55 o 
  15   2   6       41.17       31.02      5.55 o 
  16   2   6       19.28        5.92      5.11 o 
 -16   3   6       18.19       18.95      6.11 o 
 -15   3   6       13.83       11.67      4.93 o 
 -14   3   6       13.50       20.43      5.75 o 
 -13   3   6      106.42      114.43     12.80 o 
 -12   3   6        9.00        6.81      3.64 o 
 -11   3   6      100.23       99.01      7.84 o 
 -10   3   6       26.58       26.83      3.48 o 
  -9   3   6      101.79      111.79      5.25 o 
  -8   3   6      323.09      331.55     10.57 o 
  -7   3   6      101.27      101.20      9.23 o 
  -6   3   6      192.13      183.81      6.47 o 
  -5   3   6      272.95      274.31      8.11 o 
  -4   3   6        0.61        1.04      1.30 o 
  -3   3   6        0.06       -1.26      1.23 o 
  -2   3   6      397.95      397.17      8.03 o 
  -1   3   6      374.70      362.86      8.01 o 
   0   3   6       47.35       47.61      2.63 o 
   1   3   6      799.48      808.96     17.68 o 
   2   3   6       68.86       74.43      3.09 o 
   3   3   6      444.91      447.21      9.84 o 
   4   3   6       26.10       22.73      2.12 o 
   5   3   6      193.04      185.37      5.45 o 
   6   3   6       49.55       48.35      3.58 o 
   7   3   6       53.78       60.62      3.06 o 
   8   3   6       45.73       44.20      4.24 o 
   9   3   6       28.59       37.00      2.51 o 
  10   3   6        1.22       -0.17      2.26 o 
  11   3   6        0.73        0.25      2.38 o 
  12   3   6       56.89       73.52      6.72 o 
  13   3   6       11.44       10.99      3.32 o 
  14   3   6        0.03        0.93      3.53 o 
  15   3   6       22.09       13.10      6.64 o 
 -14   4   6       84.02       68.84     10.84 o 
 -13   4   6        2.37        5.43      6.58 o 
 -12   4   6       25.80       21.77      5.79 o 
 -11   4   6       47.12       51.87      8.99 o 
 -10   4   6       46.40       42.20      5.94 o 
  -9   4   6        2.18        0.76      3.59 o 
  -8   4   6      298.56      278.84     13.11 o 
  -7   4   6       12.11       11.65      3.51 o 
  -6   4   6       34.70       33.69      4.36 o 
  -5   4   6       55.79       53.42      3.45 o 
  -4   4   6       75.27       64.34      3.89 o 
  -3   4   6        1.60        2.28      1.85 o 
  -2   4   6        2.42        2.25      1.78 o 
  -1   4   6       60.89       65.21      5.93 o 
   0   4   6      707.37      730.64     19.00 o 
   1   4   6        5.59        6.76      2.49 o 
   2   4   6       23.69       19.55      3.04 o 
   3   4   6      118.03      104.84      8.68 o 
   4   4   6      350.17      355.65     10.89 o 
   5   4   6      152.26      150.16      7.97 o 
   6   4   6      494.26      484.39     14.10 o 
   7   4   6        0.12        4.09      2.62 o 
   8   4   6        0.04       -1.69      2.54 o 
   9   4   6        4.51        6.48      3.10 o 
  10   4   6       42.05       49.08      4.90 o 
  11   4   6        0.98        1.34      3.06 o 
  12   4   6        0.04       -1.33      5.35 o 
  13   4   6       24.87       18.17      4.41 o 
 -11   5   6        7.09        3.57      4.87 o 
 -10   5   6       16.29        9.66      4.75 o 
  -9   5   6        1.09        7.13      5.16 o 
  -8   5   6        1.01        8.51      5.00 o 
  -7   5   6        1.61        3.62      4.48 o 
  -6   5   6       60.49       51.18      6.28 o 
  -5   5   6        2.17       -1.01      3.05 o 
  -4   5   6        1.53        5.24      2.53 o 
  -3   5   6        0.00       -0.76      4.41 o 
  -2   5   6        2.83        5.76      4.85 o 
  -1   5   6        0.73       -1.24      4.35 o 
   0   5   6        0.01       -0.24      4.42 o 
   1   5   6        6.64        4.76      4.68 o 
   2   5   6       19.39       29.56      6.02 o 
   3   5   6        0.97        5.61      4.53 o 
   4   5   6       35.52       37.61      5.81 o 
   5   5   6        3.71        1.23      3.34 o 
   6   5   6       19.98       17.56      3.71 o 
   7   5   6        8.99       10.55      4.36 o 
   8   5   6       56.77       64.19      6.67 o 
   9   5   6        4.24        3.82      4.68 o 
  10   5   6        2.13       -1.63      4.02 o 
  -6   6   6        2.75        6.34      7.94 o 
  -5   6   6       23.62       24.31      9.03 o 
  -4   6   6       23.68       41.19      8.08 o 
  -3   6   6       14.22       15.11      6.91 o 
  -2   6   6        0.01       -2.76      5.55 o 
  -1   6   6        1.29        2.22      5.71 o 
   0   6   6       16.53       11.79      6.29 o 
   1   6   6       10.20       13.07      6.53 o 
   2   6   6       17.26       12.58      9.67 o 
   3   6   6       16.94       24.06      7.57 o 
   4   6   6       11.44        9.25      6.39 o 
   5   6   6        2.65       -1.53      5.85 o 
 -18   1   7       27.97       26.25      4.35 o 
 -17   1   7        0.13        4.22      3.61 o 
 -16   1   7        0.74        0.22      2.77 o 
 -15   1   7       47.05       58.13      5.57 o 
 -14   1   7        4.80        4.22      3.05 o 
 -13   1   7       22.33       21.70      7.51 o 
 -12   1   7       17.67       14.37      3.00 o 
 -11   1   7      155.87      159.66      8.77 o 
 -10   1   7      149.14      148.78     12.61 o 
  -9   1   7      546.90      564.98     10.66 o 
  -8   1   7      331.19      336.29      5.88 o 
  -7   1   7      724.72      700.40     10.66 o 
  -6   1   7      146.26      157.68      3.13 o 
  -5   1   7        0.13        1.24      0.55 o 
  -4   1   7      235.31      216.15      3.44 o 
  -3   1   7        3.43        3.48      0.76 o 
  -2   1   7       13.43       15.92      0.98 o 
  -1   1   7       20.71       27.65      1.51 o 
   0   1   7      175.17      172.16      3.34 o 
   1   1   7        1.21        1.11      0.61 o 
   2   1   7      295.84      294.57      4.74 o 
   3   1   7     1414.11     1405.36     18.39 o 
   4   1   7       35.83       37.05      1.76 o 
   5   1   7     1480.01     1519.14     19.82 o 
   6   1   7      430.46      422.10      6.55 o 
   7   1   7      236.92      228.27      4.27 o 
   8   1   7       34.27       42.41      2.06 o 
   9   1   7       63.19       56.71      3.03 o 
  10   1   7       10.89        7.83      1.94 o 
  11   1   7        4.37        0.09      2.41 o 
  12   1   7       25.90       22.93      3.81 o 
  13   1   7        0.06       -3.02      2.68 o 
  14   1   7       65.43       53.07      8.84 o 
  15   1   7        4.86        1.76      3.39 o 
  16   1   7        3.93       -1.22      3.24 o 
  17   1   7       11.29        9.17      4.03 o 
 -17   2   7        7.65        7.99      5.02 o 
 -16   2   7       21.65       23.96      5.02 o 
 -15   2   7        0.91        3.46      3.46 o 
 -14   2   7       12.42       13.85      7.03 o 
 -13   2   7       41.13       67.81      8.00 o 
 -12   2   7       18.66       13.84      5.11 o 
 -11   2   7      185.97      186.94     17.47 o 
 -10   2   7     2314.10     2367.08     44.94 o 
  -9   2   7      502.57      488.89      9.91 o 
  -8   2   7      211.35      213.89      5.41 o 
  -7   2   7      293.43      292.37      6.75 o 
  -6   2   7       29.88       26.53      2.72 o 
  -5   2   7     1479.13     1458.02     22.73 o 
  -4   2   7     1568.18     1590.15     25.64 o 
  -3   2   7      223.59      232.27      4.51 o 
  -2   2   7      334.01      279.29      5.08 o 
  -1   2   7      154.96      199.42      3.94 o 
   0   2   7       20.60       13.92      1.14 o 
   1   2   7     1528.84     1545.80     22.46 o 
   2   2   7        0.01        0.96      0.74 o 
   3   2   7      742.27      730.95     11.18 o 
   4   2   7    10598.78    10648.02    144.90 o 
   5   2   7      385.71      376.61      8.50 o 
   6   2   7      131.46      126.98      3.54 o 
   7   2   7       10.81        9.28      1.36 o 
   8   2   7       24.58       20.25      2.36 o 
   9   2   7      149.97      160.01      8.46 o 
  10   2   7      116.88      119.62      6.62 o 
  11   2   7        8.46        8.99      2.40 o 
  12   2   7       58.10       75.64      8.43 o 
  13   2   7       11.05        6.46      3.44 o 
  14   2   7        0.18        4.75      3.65 o 
  15   2   7       44.44       40.87      5.43 o 
  16   2   7        0.98       -0.27      3.97 o 
 -16   3   7        6.51        2.28      4.78 o 
 -15   3   7        4.84        5.13      4.70 o 
 -14   3   7        0.25        1.03      4.26 o 
 -13   3   7       30.51       28.28      6.76 o 
 -12   3   7        0.10        1.25      3.53 o 
 -11   3   7       26.45       25.42      4.29 o 
 -10   3   7       58.58       61.89      6.99 o 
  -9   3   7       31.36       31.76      6.14 o 
  -8   3   7        1.37        5.18      2.31 o 
  -7   3   7       49.89       49.55      5.85 o 
  -6   3   7      183.68      185.77      6.99 o 
  -5   3   7       11.76       11.12      2.01 o 
  -4   3   7       10.07        9.91      1.88 o 
  -3   3   7       78.56       89.86      4.78 o 
  -2   3   7        9.41       11.42      1.93 o 
  -1   3   7      443.18      458.66      9.84 o 
   0   3   7      105.97      106.27      4.95 o 
   1   3   7       27.43       24.89      2.07 o 
   2   3   7        0.29       -1.14      1.52 o 
   3   3   7      208.61      198.85      8.51 o 
   4   3   7       25.47       19.42      2.12 o 
   5   3   7       19.49       16.53      2.03 o 
   6   3   7        2.19        1.04      1.78 o 
   7   3   7       26.10       27.00      3.59 o 
   8   3   7      207.58      205.09     13.53 o 
   9   3   7        2.82        1.27      2.30 o 
  10   3   7       15.74       17.33      3.79 o 
  11   3   7       10.78        8.76      2.86 o 
  12   3   7       15.85       16.00      3.23 o 
  13   3   7       18.99       20.20      3.71 o 
  14   3   7       11.36        7.86      3.68 o 
  15   3   7       25.90       16.79      6.00 o 
 -14   4   7        9.02       12.37     13.37 o 
 -13   4   7        8.88        5.57      5.76 o 
 -12   4   7        8.35        8.84      4.95 o 
 -11   4   7       63.26       68.13     15.79 o 
 -10   4   7      257.34      251.74     12.27 o 
  -9   4   7       39.97       37.57      6.14 o 
  -8   4   7        2.31        7.22      3.76 o 
  -7   4   7        7.85        8.59      3.26 o 
  -6   4   7      245.95      257.85      8.55 o 
  -5   4   7       85.57       86.18      4.40 o 
  -4   4   7      165.12      163.59      5.87 o 
  -3   4   7       65.73       74.91      3.88 o 
  -2   4   7      109.79      102.92      4.34 o 
  -1   4   7      118.06      116.30      7.09 o 
   0   4   7       93.27      102.23      5.49 o 
   1   4   7        1.64        0.45      1.73 o 
   2   4   7        0.44        0.68      2.42 o 
   3   4   7      106.25      107.82      4.96 o 
   4   4   7      680.09      667.62     15.97 o 
   5   4   7      317.92      325.80      8.65 o 
   6   4   7        7.73        6.64      3.49 o 
   7   4   7       66.68       56.96      4.95 o 
   8   4   7       63.52       75.28      5.59 o 
   9   4   7        1.86        0.97      2.88 o 
  10   4   7       41.43       47.78      6.89 o 
  11   4   7       20.78       20.80      6.56 o 
  12   4   7        9.96       10.95      4.05 o 
  13   4   7        0.58        0.51      3.59 o 
 -11   5   7       22.39       13.65      5.43 o 
 -10   5   7       28.83       33.96      6.09 o 
  -9   5   7        0.51        6.30      5.16 o 
  -8   5   7       15.70       16.23      5.59 o 
  -7   5   7       43.49       46.62      6.44 o 
  -6   5   7        1.69        8.87      5.85 o 
  -5   5   7       46.50       48.06      5.88 o 
  -4   5   7       59.67       50.11      4.35 o 
  -3   5   7       10.67        9.50      5.29 o 
  -2   5   7       29.14       21.17      5.84 o 
  -1   5   7       84.40       96.57      9.38 o 
   0   5   7       14.92       19.61      6.35 o 
   1   5   7        0.38       -3.69      4.09 o 
   2   5   7       93.12      112.85      9.77 o 
   3   5   7       51.39       53.68      4.33 o 
   4   5   7       48.74       44.25      4.89 o 
   5   5   7        1.14        3.55      2.98 o 
   6   5   7       28.23       25.33      5.12 o 
   7   5   7       31.02       41.69      9.39 o 
   8   5   7        0.04        0.26      4.03 o 
   9   5   7       27.43       36.18      5.73 o 
  10   5   7        6.10        7.60      4.53 o 
  -5   6   7        2.45        4.88      7.49 o 
  -4   6   7        6.72        1.29      7.04 o 
  -3   6   7       10.20        6.84      9.10 o 
  -2   6   7        0.00        2.64      5.81 o 
  -1   6   7        2.89        1.73      5.79 o 
   0   6   7        1.61        3.73      6.64 o 
   1   6   7        3.58       -2.44      5.68 o 
   2   6   7        0.11       -1.07      5.70 o 
   3   6   7        9.70       12.88      6.72 o 
   4   6   7        5.91       -3.08      5.79 o 
 -18   0   8       27.30       24.96      3.20 o 
 -17   0   8        2.58        2.82      2.98 o 
 -16   0   8        2.57        2.86      5.07 o 
 -15   0   8      172.17      182.04      9.26 o 
 -14   0   8       31.60       25.31      7.05 o 
 -13   0   8        1.87        4.19      2.43 o 
 -12   0   8      198.09      194.04      8.06 o 
 -11   0   8        0.06        1.42      1.48 o 
 -10   0   8       27.18       19.47      2.62 o 
  -9   0   8      384.14      357.82     11.33 o 
  -8   0   8       65.66       72.44      5.60 o 
  -7   0   8     1558.35     1603.27     35.66 o 
  -6   0   8     5216.22     5622.70    107.68 o 
  -5   0   8     4832.67     5271.21    100.70 o 
  -4   0   8     2257.33     2274.75     43.38 o 
  -3   0   8       13.66       12.27      1.05 o 
  -2   0   8      121.58      122.85      3.60 o 
  -1   0   8     6784.34     6553.91    112.98 o 
   0   0   8        0.26       -0.05      0.79 o 
   1   0   8      217.11      211.94      4.70 o 
   2   0   8     1372.15     1348.40     24.26 o 
   3   0   8      167.50      155.61      4.00 o 
   4   0   8       33.74       30.14      1.80 o 
   5   0   8      922.26      883.92     18.36 o 
   6   0   8        9.44        6.27      1.37 o 
   7   0   8     1398.05     1412.39     31.89 o 
   8   0   8     2206.74     2286.19     63.65 o 
   9   0   8      248.28      244.96     20.44 o 
  10   0   8      134.82      122.10     12.95 o 
  11   0   8        2.10        5.26      2.61 o 
  12   0   8       13.71       16.34      6.89 o 
  13   0   8      194.02      216.45     11.51 o 
  14   0   8       23.84       23.24      7.10 o 
  15   0   8        3.99       10.07      5.62 o 
  16   0   8       62.05       56.97     13.24 o 
 -18   1   8       11.86       11.23      5.52 o 
 -17   1   8       78.82       75.18     12.41 o 
 -16   1   8       15.42       20.83      7.31 o 
 -15   1   8        8.35        7.13      4.59 o 
 -14   1   8      120.73      125.61      7.69 o 
 -13   1   8       15.92       16.59      3.36 o 
 -12   1   8      190.83      186.67     12.40 o 
 -11   1   8       41.31       39.51      3.00 o 
 -10   1   8      104.24      112.12      7.85 o 
  -9   1   8      269.98      263.55      5.61 o 
  -8   1   8      208.14      190.85      4.09 o 
  -7   1   8       31.73       30.28      2.16 o 
  -6   1   8      719.31      743.17     10.98 o 
  -5   1   8       86.07       88.46      2.28 o 
  -4   1   8      243.68      241.47      3.98 o 
  -3   1   8     4109.54     4136.35     53.27 o 
  -2   1   8     1437.57     1463.24     20.75 o 
  -1   1   8       62.87       75.56      2.35 o 
   0   1   8      833.54      785.78     14.34 o 
   1   1   8      396.54      416.30      6.68 o 
   2   1   8     1112.31     1131.02     14.84 o 
   3   1   8      113.09      103.09      2.19 o 
   4   1   8      178.60      186.19      3.36 o 
   5   1   8      112.04      106.86      2.48 o 
   6   1   8      371.36      377.25      6.29 o 
   7   1   8        0.09       -0.39      0.80 o 
   8   1   8      148.31      152.76      5.67 o 
   9   1   8       50.19       45.46      2.46 o 
  10   1   8        7.15        6.26      1.60 o 
  11   1   8      165.55      149.27     11.50 o 
  12   1   8       77.69       55.73      6.49 o 
  13   1   8        2.46        1.12      2.94 o 
  14   1   8        4.53        4.53      3.41 o 
  15   1   8       21.19        9.32      5.32 o 
  16   1   8        3.63        3.07      3.88 o 
 -17   2   8        1.32        6.89      4.24 o 
 -16   2   8       53.08       58.82      8.18 o 
 -15   2   8        7.41        0.87      3.49 o 
 -14   2   8        0.92        0.42      3.46 o 
 -13   2   8       41.05       34.54      5.75 o 
 -12   2   8        3.70        4.30      3.34 o 
 -11   2   8      269.33      264.79     10.48 o 
 -10   2   8      259.34      246.09      8.05 o 
  -9   2   8       55.61       49.77      3.38 o 
  -8   2   8       82.18       80.80      3.77 o 
  -7   2   8        3.79        1.18      1.40 o 
  -6   2   8       36.39       38.01      3.35 o 
  -5   2   8      217.15      207.44      4.87 o 
  -4   2   8        0.01       -1.32      0.88 o 
  -3   2   8        1.69       -0.18      0.77 o 
  -2   2   8      845.32      893.78     14.04 o 
  -1   2   8      276.97      312.97      5.70 o 
   0   2   8      715.78      751.88     11.59 o 
   1   2   8      549.74      602.99      9.58 o 
   2   2   8      174.25      192.51      3.59 o 
   3   2   8      572.65      555.78      8.90 o 
   4   2   8      973.67     1020.81     15.30 o 
   5   2   8      486.05      505.71      9.30 o 
   6   2   8       76.40       74.09      2.75 o 
   7   2   8        0.15        0.27      1.16 o 
   8   2   8        5.60        5.85      1.54 o 
   9   2   8       25.21       26.52      2.23 o 
  10   2   8        4.50        4.05      2.02 o 
  11   2   8        7.29        8.19      2.50 o 
  12   2   8       29.20       33.10      5.36 o 
  13   2   8       16.85       14.26      3.93 o 
  14   2   8       40.73       37.70      7.83 o 
  15   2   8        0.39        4.92      4.03 o 
  16   2   8        4.42       -0.66      4.12 o 
 -16   3   8        4.52        2.16      4.93 o 
 -15   3   8        0.00        4.40      4.85 o 
 -14   3   8       31.82       40.93      7.18 o 
 -13   3   8       45.25       54.81      6.27 o 
 -12   3   8        0.80        0.88      3.73 o 
 -11   3   8        0.11        0.75      3.34 o 
 -10   3   8        8.99        2.31      3.18 o 
  -9   3   8       36.05       41.26      4.54 o 
  -8   3   8        8.36        6.11      2.75 o 
  -7   3   8      721.95      690.94     17.43 o 
  -6   3   8      178.36      186.09      6.65 o 
  -5   3   8        3.75        1.01      1.94 o 
  -4   3   8      198.11      191.58      5.95 o 
  -3   3   8       74.49       68.00      3.48 o 
  -2   3   8      109.55      111.29      4.38 o 
  -1   3   8       11.47       10.49      1.36 o 
   0   3   8      454.31      459.53      9.06 o 
   1   3   8      290.29      294.92      7.95 o 
   2   3   8        3.70        2.50      2.23 o 
   3   3   8        8.01        8.39      1.97 o 
   4   3   8      218.57      207.32      6.06 o 
   5   3   8       32.02       28.98      2.50 o 
   6   3   8       15.59       18.31      2.18 o 
   7   3   8      669.93      699.58     19.52 o 
   8   3   8       13.99       16.47      3.16 o 
   9   3   8        1.76        0.93      2.65 o 
  10   3   8       13.24       22.85      3.32 o 
  11   3   8       11.92       19.42      4.24 o 
  12   3   8       24.20       24.68      3.63 o 
  13   3   8        5.65       12.16      3.44 o 
  14   3   8       12.68        8.90      4.11 o 
 -14   4   8        6.86        8.38      6.65 o 
 -13   4   8       21.57       19.65      7.13 o 
 -12   4   8        0.00        2.73      5.39 o 
 -11   4   8       75.63       84.96      7.97 o 
 -10   4   8       28.37       23.86      5.07 o 
  -9   4   8       28.46       26.83      5.86 o 
  -8   4   8       89.37       88.99      7.94 o 
  -7   4   8        0.26       -3.23      3.56 o 
  -6   4   8        7.07        9.53      4.09 o 
  -5   4   8      216.60      208.76     10.63 o 
  -4   4   8       84.86       79.93      5.68 o 
  -3   4   8       17.58       12.06      3.08 o 
  -2   4   8        7.67        8.29      2.50 o 
  -1   4   8       75.44       74.29      7.71 o 
   0   4   8        0.34       -3.14      3.58 o 
   1   4   8       76.30       90.83      8.31 o 
   2   4   8       10.72        6.14      4.50 o 
   3   4   8      283.23      281.60     10.93 o 
   4   4   8       56.12       46.07      5.85 o 
   5   4   8      149.43      139.15      7.10 o 
   6   4   8        1.40        5.12      2.85 o 
   7   4   8       11.36        5.23      3.15 o 
   8   4   8       29.14       35.57      5.36 o 
   9   4   8       32.28       39.23      4.52 o 
  10   4   8       12.99        9.59      3.66 o 
  11   4   8       18.93       22.30      4.25 o 
  12   4   8        0.05        2.05      3.54 o 
 -11   5   8        0.26        5.00      5.26 o 
 -10   5   8        9.42       11.60      5.07 o 
  -9   5   8        0.09        0.20      5.00 o 
  -8   5   8        0.59        4.55      4.80 o 
  -7   5   8        0.92        5.55      4.47 o 
  -6   5   8        6.39        8.67      4.41 o 
  -5   5   8       15.04       17.02      4.29 o 
  -4   5   8        0.55       -2.76      2.78 o 
  -3   5   8        8.25        7.06      5.07 o 
  -2   5   8       44.96       55.59      7.57 o 
  -1   5   8        0.27        6.03      6.58 o 
   0   5   8        1.10        5.17      4.94 o 
   1   5   8        0.01        1.18      5.33 o 
   2   5   8        4.69        0.00      4.54 o 
   3   5   8        0.17        2.51      3.93 o 
   4   5   8        6.77        5.24      4.29 o 
   5   5   8       11.32        4.44      3.91 o 
   6   5   8        1.72       -1.64      3.89 o 
   7   5   8        6.49        5.71      4.10 o 
   8   5   8        0.39       -2.41      4.11 o 
   9   5   8       19.19       21.35      5.25 o 
  -5   6   8        0.09       -9.44      6.95 o 
  -4   6   8        1.66        6.20      8.04 o 
  -3   6   8        0.33       -3.76      5.96 o 
  -2   6   8       10.29        2.27      5.79 o 
  -1   6   8        6.07        6.88      5.95 o 
   0   6   8        4.38        1.77      5.75 o 
   1   6   8        7.29       20.98      7.18 o 
   2   6   8        6.65       12.82      6.68 o 
   3   6   8       20.26       27.11     10.68 o 
 -17   1   9        6.16        9.07      5.37 o 
 -16   1   9       53.32       68.58     10.37 o 
 -15   1   9        0.23       -2.67      3.80 o 
 -14   1   9       41.32       30.88      5.17 o 
 -13   1   9       62.65       81.89      7.77 o 
 -12   1   9       40.82       44.05      6.06 o 
 -11   1   9      280.56      250.08     11.44 o 
 -10   1   9      197.15      185.29      8.55 o 
  -9   1   9      205.33      199.21      5.41 o 
  -8   1   9      421.80      376.51      7.28 o 
  -7   1   9      111.52      110.63      3.36 o 
  -6   1   9       40.89       34.68      2.03 o 
  -5   1   9     1771.29     1810.32     26.23 o 
  -4   1   9       80.17       97.28      2.32 o 
  -3   1   9      485.68      498.52      7.56 o 
  -2   1   9      852.68      785.91     12.94 o 
  -1   1   9        1.03       -0.14      0.64 o 
   0   1   9       84.00       92.01      3.55 o 
   1   1   9      252.91      214.91      3.87 o 
   2   1   9      813.00      814.42     11.11 o 
   3   1   9     1637.64     1684.05     23.89 o 
   4   1   9      986.88      966.11     13.63 o 
   5   1   9      144.00      134.97      2.95 o 
   6   1   9      534.86      525.03      9.11 o 
   7   1   9      104.86      105.31      4.78 o 
   8   1   9       39.08       29.95      2.93 o 
   9   1   9      320.06      325.01      9.36 o 
  10   1   9        9.91       10.74      2.22 o 
  11   1   9       12.93       12.26      2.87 o 
  12   1   9        7.08        8.91      3.25 o 
  13   1   9        8.69       -0.37      2.86 o 
  14   1   9        3.68        6.37      3.47 o 
  15   1   9       10.45        2.99      3.78 o 
  16   1   9        6.78       10.62      4.08 o 
 -17   2   9        0.33        5.30      3.86 o 
 -16   2   9       16.67       20.74      4.83 o 
 -15   2   9       35.67       39.37      5.55 o 
 -14   2   9        4.45        6.37      3.96 o 
 -13   2   9       24.76       31.32      5.28 o 
 -12   2   9        1.36        7.28      3.32 o 
 -11   2   9        5.69       11.07      3.03 o 
 -10   2   9      294.81      298.06     10.20 o 
  -9   2   9      268.18      279.28     10.27 o 
  -8   2   9        0.68        0.28      1.51 o 
  -7   2   9      580.65      592.69     12.53 o 
  -6   2   9       24.80       27.39      2.08 o 
  -5   2   9        2.41        2.79      1.28 o 
  -4   2   9      624.44      656.59     10.84 o 
  -3   2   9       43.24       55.86      1.97 o 
  -2   2   9        6.12        6.03      0.98 o 
  -1   2   9      127.66       97.06      5.14 o 
   0   2   9       36.26       28.93      1.45 o 
   1   2   9       50.83       59.83      1.97 o 
   2   2   9      120.04      121.09      2.77 o 
   3   2   9      336.04      360.04      6.08 o 
   4   2   9      131.29      145.42      4.68 o 
   5   2   9       92.09       84.82      3.04 o 
   6   2   9      385.68      376.83      7.88 o 
   7   2   9      233.95      222.10      9.19 o 
   8   2   9       90.74       98.97      6.82 o 
   9   2   9       47.89       53.03      3.63 o 
  10   2   9       46.13       50.01      5.97 o 
  11   2   9        1.37        3.55      2.31 o 
  12   2   9        7.56        9.07      2.83 o 
  13   2   9        0.01        7.17      3.34 o 
  14   2   9       25.23       26.74      6.51 o 
  15   2   9        6.82        5.05      4.36 o 
 -15   3   9       11.75       23.52     12.51 o 
 -14   3   9       29.02       38.22      9.72 o 
 -13   3   9       53.06       57.10      6.51 o 
 -12   3   9        8.70        8.77      4.08 o 
 -11   3   9      179.68      210.12     10.59 o 
 -10   3   9       31.27       32.06      6.23 o 
  -9   3   9        2.46       -2.53      4.27 o 
  -8   3   9     3040.50     3078.11     67.62 o 
  -7   3   9      417.62      421.69     11.96 o 
  -6   3   9       10.59       13.69      2.65 o 
  -5   3   9        0.62       -2.42      1.86 o 
  -4   3   9       78.92       74.97      3.81 o 
  -3   3   9        0.86       -0.07      1.60 o 
  -2   3   9      260.46      262.50      7.33 o 
  -1   3   9       70.59       70.45      3.11 o 
   0   3   9      149.13      146.94      4.58 o 
   1   3   9      425.96      440.22     10.94 o 
   2   3   9       81.40       76.07      3.53 o 
   3   3   9       94.98       88.61      4.30 o 
   4   3   9       60.65       69.39      3.45 o 
   5   3   9      158.57      153.74      6.96 o 
   6   3   9     2947.54     2995.77     56.64 o 
   7   3   9      780.44      820.12     19.67 o 
   8   3   9       38.49       50.41      4.44 o 
   9   3   9      102.67       89.57      7.12 o 
  10   3   9        0.02        0.19      2.53 o 
  11   3   9        0.73        1.37      3.28 o 
  12   3   9       16.78       20.48      3.64 o 
  13   3   9        2.61        1.11      3.37 o 
  14   3   9        5.85        3.32      3.75 o 
 -13   4   9        2.61        0.17      6.00 o 
 -12   4   9       29.35       15.94     10.67 o 
 -11   4   9       51.98       62.01      8.28 o 
 -10   4   9        3.42       -4.80      4.54 o 
  -9   4   9        1.07        0.44      4.43 o 
  -8   4   9       15.20       20.59      5.16 o 
  -7   4   9       37.14       33.58      5.77 o 
  -6   4   9       25.97       33.80      5.48 o 
  -5   4   9       32.83       37.42      5.39 o 
  -4   4   9        0.07        2.30      3.23 o 
  -3   4   9      204.17      224.13     16.39 o 
  -2   4   9        4.89        6.51      3.29 o 
  -1   4   9       43.28       36.02      5.86 o 
   0   4   9      163.75      189.41     11.61 o 
   1   4   9       54.54       43.74      9.02 o 
   2   4   9      134.97      125.06     10.66 o 
   3   4   9        8.19       10.38      3.01 o 
   4   4   9       51.58       51.27      4.57 o 
   5   4   9        7.90        4.18      2.90 o 
   6   4   9        3.66       10.18      3.28 o 
   7   4   9       38.38       43.32      5.63 o 
   8   4   9       39.01       35.82      4.47 o 
   9   4   9        0.69        2.54      3.20 o 
  10   4   9        0.80       -1.35      3.30 o 
  11   4   9       47.26       55.98      9.11 o 
  12   4   9        2.42        4.57      3.78 o 
 -10   5   9        0.11        8.79      5.81 o 
  -9   5   9       37.82       47.80     10.24 o 
  -8   5   9        2.15        4.12      8.87 o 
  -7   5   9       16.73       25.27      5.69 o 
  -6   5   9       36.73       43.31      6.29 o 
  -5   5   9        0.08       -0.26      4.41 o 
  -4   5   9       39.28       43.19      5.95 o 
  -3   5   9       66.79       91.07      9.15 o 
  -2   5   9       52.04       47.26      7.45 o 
  -1   5   9       28.16       29.70      6.69 o 
   0   5   9        0.20        0.81      5.21 o 
   1   5   9        0.30        7.72      5.22 o 
   2   5   9       53.94       69.81      8.33 o 
   3   5   9       21.42       19.11      3.84 o 
   4   5   9        7.55        4.61      3.82 o 
   5   5   9       51.60       47.21      5.80 o 
   6   5   9        1.30        1.30      3.72 o 
   7   5   9        5.54        8.66      4.56 o 
   8   5   9       30.26       38.91      5.56 o 
   9   5   9        0.03       -2.35      4.60 o 
  -3   6   9        1.11        7.33      7.55 o 
  -2   6   9        2.31        4.74      6.00 o 
  -1   6   9        3.01        8.24      6.28 o 
   0   6   9        0.06        6.14      5.82 o 
   1   6   9        0.54       -2.12      5.50 o 
   2   6   9        5.91        5.51      6.47 o 
 -17   0  10       79.64       67.63     24.05 o 
 -16   0  10        1.58       -0.86      6.49 o 
 -15   0  10       54.80       66.37      5.38 o 
 -14   0  10      179.57      190.44     12.18 o 
 -13   0  10       15.17        7.10      4.10 o 
 -12   0  10      251.65      257.45     14.12 o 
 -11   0  10       91.71      104.91      5.50 o 
 -10   0  10        0.73       -0.68      1.51 o 
  -9   0  10     1270.30     1229.18     32.39 o 
  -8   0  10      173.14      169.36      6.60 o 
  -7   0  10       69.30       73.47      4.34 o 
  -6   0  10      882.34      781.16     15.18 o 
  -5   0  10        1.35        1.48      0.97 o 
  -4   0  10      279.09      297.53      6.92 o 
  -3   0  10     3745.45     3889.97     73.39 o 
  -2   0  10        6.24        8.27      1.11 o 
  -1   0  10      482.20      446.94      9.74 o 
   0   0  10     2046.57     2036.28     39.15 o 
   1   0  10      605.16      618.86     12.19 o 
   2   0  10     2399.57     2472.86     44.46 o 
   3   0  10      438.27      426.11      8.98 o 
   4   0  10        0.02        1.84      1.17 o 
   5   0  10     1006.42      998.87     19.23 o 
   6   0  10       92.74       84.42      5.68 o 
   7   0  10        2.01        3.26      2.07 o 
   8   0  10      347.66      329.47     12.35 o 
   9   0  10        9.73        8.58      2.59 o 
  10   0  10        0.16       -1.04      2.47 o 
  11   0  10      234.59      232.81     12.27 o 
  12   0  10        0.04       -2.49      3.11 o 
  13   0  10        2.57        6.62      4.02 o 
  14   0  10       27.31       22.52      6.30 o 
  15   0  10       11.56       12.70      4.38 o 
  16   0  10       15.10        8.40      4.41 o 
 -17   1  10       20.45       21.98      4.18 o 
 -16   1  10       22.36       24.83      4.26 o 
 -15   1  10        2.72        1.71      2.96 o 
 -14   1  10        0.00        3.85      3.45 o 
 -13   1  10      150.95      141.03      9.89 o 
 -12   1  10       59.23       51.69      6.06 o 
 -11   1  10       29.82       25.99      2.90 o 
 -10   1  10       14.69       14.02      3.82 o 
  -9   1  10      130.09      128.49      4.87 o 
  -8   1  10       10.17       13.67      1.57 o 
  -7   1  10       12.69        9.66      1.15 o 
  -6   1  10      314.15      318.80      6.00 o 
  -5   1  10       86.45       87.14      2.59 o 
  -4   1  10     4263.67     4311.89     63.93 o 
  -3   1  10       80.17       87.40      2.15 o 
  -2   1  10      770.63      809.07     11.66 o 
  -1   1  10      110.72      140.55      2.86 o 
   0   1  10       63.56       69.53      2.32 o 
   1   1  10     2547.72     2696.22     35.77 o 
   2   1  10     1903.92     1910.54     25.78 o 
   3   1  10        1.80        0.94      0.79 o 
   4   1  10        4.02        4.27      0.92 o 
   5   1  10      235.29      234.97      4.77 o 
   6   1  10        2.65        5.32      1.28 o 
   7   1  10       41.00       40.87      2.60 o 
   8   1  10      140.00      146.36      7.47 o 
   9   1  10        0.98        1.19      1.56 o 
  10   1  10      528.66      541.70     18.98 o 
  11   1  10       16.13       18.27      2.83 o 
  12   1  10        7.69        7.27      3.20 o 
  13   1  10        0.02       -1.41      2.92 o 
  14   1  10        1.02        4.65      3.49 o 
  15   1  10       24.24       26.44      4.86 o 
 -16   2  10       20.66       30.27      5.24 o 
 -15   2  10       10.26       21.28      4.74 o 
 -14   2  10        3.66        7.81      3.60 o 
 -13   2  10       10.06        5.53      3.60 o 
 -12   2  10       46.11       43.62      8.30 o 
 -11   2  10        9.92        8.63      4.19 o 
 -10   2  10       92.11       99.49      5.78 o 
  -9   2  10       44.25       45.13      3.65 o 
  -8   2  10      146.11      141.91      5.67 o 
  -7   2  10       74.83       72.39      4.97 o 
  -6   2  10      196.62      194.59      5.91 o 
  -5   2  10      118.46      119.13      3.27 o 
  -4   2  10      275.89      268.66      5.25 o 
  -3   2  10       25.85       25.27      1.52 o 
  -2   2  10      435.01      415.07      7.32 o 
  -1   2  10       59.06       59.04      2.00 o 
   0   2  10       59.05       57.12      2.40 o 
   1   2  10       15.63        9.56      1.13 o 
   2   2  10       24.79       29.41      1.48 o 
   3   2  10       69.16       66.72      2.29 o 
   4   2  10      302.40      305.93      5.92 o 
   5   2  10       86.52       88.00      3.42 o 
   6   2  10      111.41      110.93      6.61 o 
   7   2  10       34.35       34.76      2.48 o 
   8   2  10       63.08       52.68      3.72 o 
   9   2  10       62.61       59.00      4.49 o 
  10   2  10       39.35       43.80      3.99 o 
  11   2  10       15.65       13.48      3.58 o 
  12   2  10        9.38        5.95      3.62 o 
  13   2  10        0.12        2.11      3.69 o 
  14   2  10       15.18       17.25      4.81 o 
  15   2  10        3.26       -0.16      4.37 o 
 -15   3  10        5.79        6.20      4.82 o 
 -14   3  10       46.21       61.26      9.94 o 
 -13   3  10        8.50        2.24      3.92 o 
 -12   3  10       34.24       41.35      5.68 o 
 -11   3  10       46.68       55.39      5.88 o 
 -10   3  10        3.18       -0.91      3.90 o 
  -9   3  10       99.33       99.13     10.43 o 
  -8   3  10      332.39      315.20     14.36 o 
  -7   3  10      226.06      231.97      9.44 o 
  -6   3  10        0.06       -0.28      2.37 o 
  -5   3  10      329.38      325.84     12.09 o 
  -4   3  10       45.62       46.47      3.52 o 
  -3   3  10       88.33       88.30      4.15 o 
  -2   3  10       11.94        9.39      1.75 o 
  -1   3  10      202.79      193.78      5.39 o 
   0   3  10      161.89      176.77      5.19 o 
   1   3  10       24.49       29.50      1.82 o 
   2   3  10       94.34       78.24      3.66 o 
   3   3  10      110.47      120.10      4.59 o 
   4   3  10       79.47       72.57      3.69 o 
   5   3  10      139.56      141.86      5.27 o 
   6   3  10      293.28      323.79     16.16 o 
   7   3  10       53.02       63.08      6.85 o 
   8   3  10       69.63       65.08      6.92 o 
   9   3  10       38.46       43.63      5.72 o 
  10   3  10        5.34        8.08      3.70 o 
  11   3  10        6.33       13.64      3.26 o 
  12   3  10        0.77       -0.11      3.13 o 
  13   3  10       17.43       21.35      4.24 o 
 -13   4  10        1.43        3.25      5.90 o 
 -12   4  10       47.03       43.26      7.46 o 
 -11   4  10        0.01       -1.06      5.22 o 
 -10   4  10        0.20       -3.73      5.23 o 
  -9   4  10        2.10        1.99      4.72 o 
  -8   4  10       16.99        8.60      4.68 o 
  -7   4  10       55.26       45.00      6.40 o 
  -6   4  10      275.47      252.36     13.59 o 
  -5   4  10       99.31       90.60     13.71 o 
  -4   4  10       17.34       18.93      4.31 o 
  -3   4  10      138.15      140.05      7.19 o 
  -2   4  10        7.72       15.95      3.77 o 
  -1   4  10       17.44       15.47      4.97 o 
   0   4  10       34.30       28.93      7.12 o 
   1   4  10       40.83       52.53      4.89 o 
   2   4  10      136.15      140.12     10.59 o 
   3   4  10        6.53        4.11      2.69 o 
   4   4  10        6.65        9.20      4.13 o 
   5   4  10        0.43       -3.01      2.56 o 
   6   4  10       10.32        8.57      3.35 o 
   7   4  10      119.62      118.70     10.28 o 
   8   4  10       82.65       83.68     14.85 o 
   9   4  10       19.42       26.59      4.41 o 
  10   4  10       26.21       37.70      8.70 o 
  11   4  10        4.48        8.40      3.87 o 
 -10   5  10        1.18        6.20      6.05 o 
  -9   5  10        1.51        1.74      5.32 o 
  -8   5  10        0.17        2.52      6.70 o 
  -7   5  10        5.88        8.01      8.22 o 
  -6   5  10        1.45        2.59      4.27 o 
  -5   5  10        1.93       -3.49      3.60 o 
  -4   5  10       61.30       44.65      6.59 o 
  -3   5  10        0.73       -1.01      5.86 o 
  -2   5  10       19.33       15.39      5.97 o 
  -1   5  10       20.63        9.68      9.42 o 
   0   5  10       10.31        3.98      5.12 o 
   1   5  10       34.65       30.97     10.74 o 
   2   5  10        4.74        3.77      4.81 o 
   3   5  10        5.12        8.75      5.79 o 
   4   5  10       11.50       17.21      4.63 o 
   5   5  10        1.07        3.33      4.05 o 
   6   5  10        0.14       -4.25      3.39 o 
   7   5  10        2.72       -2.50      4.11 o 
   8   5  10        8.53       10.24      4.32 o 
 -17   1  11        6.07        3.59      3.11 o 
 -16   1  11       30.25       33.23      5.08 o 
 -15   1  11       24.67       27.03      5.41 o 
 -14   1  11        2.33       -1.46      2.36 o 
 -13   1  11       31.03       47.26      4.09 o 
 -12   1  11        2.74        4.19      1.64 o 
 -11   1  11       14.50       11.76      1.97 o 
 -10   1  11      220.38      207.87      6.97 o 
  -9   1  11       98.36       97.92      7.69 o 
  -8   1  11       47.38       50.27      4.62 o 
  -7   1  11       36.64       36.57      2.02 o 
  -6   1  11      313.58      330.90      6.71 o 
  -5   1  11      356.10      364.28      6.69 o 
  -4   1  11      625.51      658.10     10.30 o 
  -3   1  11        1.90        2.57      0.85 o 
  -2   1  11        0.24       -0.94      0.63 o 
  -1   1  11      422.32      422.44      6.24 o 
   0   1  11        4.49        0.25      0.65 o 
   1   1  11        1.05        0.75      0.74 o 
   2   1  11        0.61        1.95      0.78 o 
   3   1  11      328.97      312.25      5.30 o 
   4   1  11      335.40      316.30      6.54 o 
   5   1  11      158.81      162.52      4.68 o 
   6   1  11        2.83        2.79      1.23 o 
   7   1  11       19.71       16.33      1.66 o 
   8   1  11      145.31      139.15      8.76 o 
   9   1  11        0.08       -0.74      2.49 o 
  10   1  11      143.35      138.27     12.71 o 
  11   1  11        0.11        0.73      1.91 o 
  12   1  11        0.63        0.27      3.18 o 
  13   1  11        1.57        1.36      3.37 o 
  14   1  11        7.50        7.70      3.83 o 
  15   1  11        0.01        0.13      3.79 o 
 -16   2  11       68.95       70.87      7.66 o 
 -15   2  11       32.13       43.51     12.52 o 
 -14   2  11        0.70       -0.12      3.18 o 
 -13   2  11       61.30       67.24      6.94 o 
 -12   2  11       34.89       35.92      6.74 o 
 -11   2  11       25.27       39.02      4.60 o 
 -10   2  11      104.36      111.14      6.84 o 
  -9   2  11       61.75       70.83      5.94 o 
  -8   2  11     1161.11     1134.84     29.52 o 
  -7   2  11      137.62      128.98      6.92 o 
  -6   2  11       71.34       65.59      2.61 o 
  -5   2  11     1721.04     1684.27     30.97 o 
  -4   2  11       18.66       18.62      1.84 o 
  -3   2  11        0.32        0.06      1.14 o 
  -2   2  11     1512.01     1491.99     26.12 o 
  -1   2  11      260.21      254.79      5.93 o 
   0   2  11        0.12       -1.40      1.05 o 
   1   2  11      116.31      113.21      3.37 o 
   2   2  11       32.52       36.12      2.30 o 
   3   2  11      292.92      312.63      6.60 o 
   4   2  11      143.77      150.81      4.15 o 
   5   2  11       75.27       74.90      3.85 o 
   6   2  11     1514.65     1534.72     35.91 o 
   7   2  11       16.50       16.11      2.67 o 
   8   2  11       33.69       32.05      3.60 o 
   9   2  11      366.46      421.02     12.35 o 
  10   2  11       41.71       45.08      4.18 o 
  11   2  11        2.97        4.07      2.80 o 
  12   2  11       27.43       36.35      5.54 o 
  13   2  11        6.86        6.04      3.91 o 
  14   2  11        0.15        1.33      4.14 o 
 -15   3  11       10.97       12.64      5.15 o 
 -14   3  11        5.58        7.41      4.67 o 
 -13   3  11       77.89       73.75      7.12 o 
 -12   3  11       47.74       45.14      6.97 o 
 -11   3  11        3.91        1.06      4.53 o 
 -10   3  11      154.39      133.67     12.47 o 
  -9   3  11      238.71      248.50     30.81 o 
  -8   3  11      286.57      313.98     14.40 o 
  -7   3  11      159.59      148.28      7.70 o 
  -6   3  11      154.25      149.28     12.08 o 
  -5   3  11        6.40        2.80      2.25 o 
  -4   3  11       41.46       39.48      3.46 o 
  -3   3  11        1.33       -0.07      1.46 o 
  -2   3  11        8.58        7.32      1.75 o 
  -1   3  11      227.36      225.41      6.15 o 
   0   3  11        8.72        5.88      1.53 o 
   1   3  11       18.15       21.51      2.53 o 
   2   3  11      137.80      132.73      4.86 o 
   3   3  11       10.39        9.56      2.00 o 
   4   3  11      361.61      331.54     16.07 o 
   5   3  11      577.67      566.29     18.48 o 
   6   3  11       14.71       15.74      3.07 o 
   7   3  11      163.98      152.18     13.87 o 
   8   3  11      178.55      154.78     10.38 o 
   9   3  11       18.77       21.61      3.66 o 
  10   3  11       17.66       16.67      3.32 o 
  11   3  11        1.62        3.06      2.93 o 
  12   3  11        9.81       12.85      3.78 o 
  13   3  11        6.49        9.76      3.93 o 
 -13   4  11        3.61       10.68      6.33 o 
 -12   4  11       34.64       36.29      7.64 o 
 -11   4  11        0.07        2.23      4.87 o 
 -10   4  11       10.56        5.56      6.10 o 
  -9   4  11       10.72       11.01      5.53 o 
  -8   4  11        3.33        2.67      4.52 o 
  -7   4  11       41.29       45.76      7.48 o 
  -6   4  11      135.38      148.07      9.89 o 
  -5   4  11       61.75       69.91      6.89 o 
  -4   4  11       64.24       67.40      9.95 o 
  -3   4  11        3.47       -0.29      3.41 o 
  -2   4  11       21.00       14.37      3.35 o 
  -1   4  11       95.80      105.52      9.07 o 
   0   4  11       44.24       39.89      4.26 o 
   1   4  11        0.01       -3.02      2.99 o 
   2   4  11       84.37       93.95      7.17 o 
   3   4  11        8.80       10.49      3.13 o 
   4   4  11       28.59       32.39      4.11 o 
   5   4  11       21.40       25.00      4.01 o 
   6   4  11       11.19        3.67      3.25 o 
   7   4  11       20.56       30.53      4.92 o 
   8   4  11       52.77       59.09      5.52 o 
   9   4  11       27.46       30.03      4.68 o 
  10   4  11       27.17       30.65      4.77 o 
  11   4  11        0.94       -1.47      3.54 o 
  -9   5  11        5.51        7.63      5.56 o 
  -8   5  11       13.19       16.36      5.68 o 
  -7   5  11       34.28       40.49     18.00 o 
  -6   5  11       12.85       17.53      5.44 o 
  -5   5  11        1.15        0.89      4.00 o 
  -4   5  11        9.98        6.08      3.50 o 
  -3   5  11      111.36       99.89     12.10 o 
  -2   5  11        0.67        6.98      6.38 o 
  -1   5  11        0.74        1.99      4.85 o 
   0   5  11       19.99       33.99      7.02 o 
   1   5  11       36.08       33.27      7.05 o 
   2   5  11        0.15        2.14      2.31 o 
   3   5  11       28.36       32.34      5.29 o 
   4   5  11       39.41       40.29      5.95 o 
   5   5  11        1.79        1.80      3.42 o 
   6   5  11       17.81        9.44      4.11 o 
   7   5  11       32.10       41.13      7.94 o 
 -17   0  12       24.44       16.79      9.85 o 
 -16   0  12       25.85       28.40      4.07 o 
 -15   0  12       21.44       23.87      3.84 o 
 -14   0  12      185.93      174.09      9.24 o 
 -13   0  12        0.29        0.58      2.55 o 
 -12   0  12       12.45        7.10      3.42 o 
 -11   0  12       67.16       32.43      6.51 o 
 -10   0  12      274.87      253.09      9.41 o 
  -9   0  12       29.86       34.19      4.20 o 
  -8   0  12      471.58      445.63     13.62 o 
  -7   0  12      528.57      524.45     15.29 o 
  -6   0  12        1.58        1.16      1.30 o 
  -5   0  12       77.46       67.66      3.56 o 
  -4   0  12      840.89      854.60     19.41 o 
  -3   0  12      229.26      221.43      6.34 o 
  -2   0  12      791.30      783.88     17.79 o 
  -1   0  12      823.71      819.18     18.56 o 
   0   0  12      510.71      498.40     11.09 o 
   1   0  12       14.09       15.32      2.15 o 
   2   0  12       40.84       44.78      2.50 o 
   3   0  12      716.65      727.27     15.67 o 
   4   0  12     1329.08     1284.60     28.89 o 
   5   0  12      591.89      611.47     17.23 o 
   6   0  12      334.77      339.52     11.03 o 
   7   0  12      169.41      185.99      8.33 o 
   8   0  12       11.53        9.22      2.82 o 
   9   0  12       10.26        8.77      3.02 o 
  10   0  12      174.75      179.34     11.11 o 
  11   0  12        5.31        6.38      3.95 o 
  12   0  12       13.06       11.93      4.33 o 
  13   0  12       49.12       46.22      6.55 o 
  14   0  12        0.32        2.94      4.18 o 
  15   0  12        3.30        2.32      4.31 o 
 -16   1  12        0.10       -0.68      2.61 o 
 -15   1  12       13.96       19.29      3.75 o 
 -14   1  12       49.75       49.33      8.52 o 
 -13   1  12       10.70       11.77      2.15 o 
 -12   1  12      203.48      190.22     10.61 o 
 -11   1  12       17.89       20.25      2.33 o 
 -10   1  12        9.89        7.68      2.37 o 
  -9   1  12      285.07      278.06      7.04 o 
  -8   1  12       44.73       45.67      2.69 o 
  -7   1  12       13.99       13.78      1.78 o 
  -6   1  12     1200.26     1180.82     19.94 o 
  -5   1  12        1.87        1.70      1.06 o 
  -4   1  12      875.02      862.17     14.82 o 
  -3   1  12      482.14      477.28      7.59 o 
  -2   1  12       42.05       44.01      1.93 o 
  -1   1  12      108.29       98.49      2.37 o 
   0   1  12      312.86      310.96      5.01 o 
   1   1  12        5.22        8.64      0.96 o 
   2   1  12      846.05      853.87     12.91 o 
   3   1  12        9.09        8.24      1.41 o 
   4   1  12       31.67       33.88      2.12 o 
   5   1  12      518.96      523.70      9.53 o 
   6   1  12       74.65       71.77      2.80 o 
   7   1  12        4.25        4.72      1.54 o 
   8   1  12      272.83      270.46      9.78 o 
   9   1  12        0.08        1.51      2.13 o 
  10   1  12       65.92       60.22      5.21 o 
  11   1  12       43.38       41.28      3.55 o 
  12   1  12        3.51        3.25      2.23 o 
  13   1  12        0.07       -2.88      3.19 o 
  14   1  12        2.44        2.47      3.64 o 
  15   1  12        1.96        4.59      4.26 o 
 -16   2  12       12.29       18.30      5.53 o 
 -15   2  12        0.83       -1.41      3.59 o 
 -14   2  12        7.81        3.60      4.98 o 
 -13   2  12        0.69       -0.32      3.12 o 
 -12   2  12        0.24        3.49      3.17 o 
 -11   2  12        1.07        5.62      4.50 o 
 -10   2  12       16.20       18.14      6.32 o 
  -9   2  12        0.69        1.58      4.07 o 
  -8   2  12      677.90      668.08     22.10 o 
  -7   2  12       71.50       67.71      3.52 o 
  -6   2  12      168.63      165.93      4.89 o 
  -5   2  12      579.93      597.72     12.38 o 
  -4   2  12      192.32      180.13      5.07 o 
  -3   2  12      293.73      275.50      7.39 o 
  -2   2  12      514.26      512.64     10.27 o 
  -1   2  12       30.94       32.54      2.37 o 
   0   2  12        0.09        1.83      1.26 o 
   1   2  12       44.64       47.28      3.14 o 
   2   2  12       14.12       13.52      1.67 o 
   3   2  12       31.86       34.72      3.47 o 
   4   2  12       22.18       21.21      1.85 o 
   5   2  12        8.16        8.22      2.26 o 
   6   2  12      236.44      242.03      7.38 o 
   7   2  12       87.85      100.14      5.11 o 
   8   2  12      184.04      186.15     10.47 o 
   9   2  12      110.30      108.57      5.72 o 
  10   2  12       88.81       92.00      9.06 o 
  11   2  12        0.26        1.32      2.77 o 
  12   2  12       48.11       37.76      6.00 o 
  13   2  12       13.13       11.05      4.43 o 
  14   2  12        2.00        3.23      4.28 o 
 -14   3  12        0.01        1.36      4.12 o 
 -13   3  12       56.55       72.99      7.65 o 
 -12   3  12        8.28        9.31      4.20 o 
 -11   3  12        0.77        5.41      5.05 o 
 -10   3  12        0.39        4.48     14.94 o 
  -9   3  12        5.50        7.94      5.57 o 
  -8   3  12       32.84       40.99      7.38 o 
  -7   3  12       27.40       21.92      4.38 o 
  -6   3  12      217.46      234.27      9.41 o 
  -5   3  12      314.10      313.09     15.73 o 
  -4   3  12        2.20        3.86      2.49 o 
  -3   3  12        3.71       -0.19      1.78 o 
  -2   3  12      333.87      344.45     10.06 o 
  -1   3  12       72.90       66.63      4.85 o 
   0   3  12       15.76        5.78      1.72 o 
   1   3  12      239.18      234.62      5.99 o 
   2   3  12       25.41       21.36      3.07 o 
   3   3  12       10.47       18.11      2.96 o 
   4   3  12        1.80        3.23      2.50 o 
   5   3  12       40.86       54.33      6.28 o 
   6   3  12       74.56       76.70      5.31 o 
   7   3  12       46.29       47.28      4.41 o 
   8   3  12       83.22       74.38      6.83 o 
   9   3  12       72.56       82.89      5.75 o 
  10   3  12        4.43        7.46      3.20 o 
  11   3  12        0.15        2.01      3.00 o 
  12   3  12       33.37       33.85      5.21 o 
 -12   4  12        2.75       -2.89      5.17 o 
 -11   4  12       57.19       44.95      8.18 o 
 -10   4  12        3.51        0.92      5.97 o 
  -9   4  12        2.13       -4.69      4.77 o 
  -8   4  12       12.56        2.65      4.81 o 
  -7   4  12       23.97       26.97      5.86 o 
  -6   4  12       76.88       64.10      8.87 o 
  -5   4  12      187.81      190.52     11.05 o 
  -4   4  12       47.66       45.70      5.78 o 
  -3   4  12       65.66       59.59      6.00 o 
  -2   4  12       14.74        5.69      3.49 o 
  -1   4  12       82.21       69.53     11.20 o 
   0   4  12        6.04        8.36      3.47 o 
   1   4  12        0.88       -0.30      2.73 o 
   2   4  12        2.80        1.30      2.86 o 
   3   4  12       38.05       45.54      4.72 o 
   4   4  12       18.62       18.24      3.80 o 
   5   4  12        0.12        3.18      3.07 o 
   6   4  12        2.76        0.36      3.17 o 
   7   4  12       18.58       20.74      4.32 o 
   8   4  12        0.18        5.30      3.71 o 
   9   4  12       87.94       74.38      8.62 o 
  10   4  12       11.90       20.36      4.41 o 
  -8   5  12        4.93        0.64      4.96 o 
  -7   5  12        1.73        5.38      4.84 o 
  -6   5  12       10.64       10.98      5.05 o 
  -5   5  12        0.57        3.00      4.14 o 
  -4   5  12        5.51        1.34      7.23 o 
  -3   5  12        7.09       -0.14      5.91 o 
  -2   5  12        0.73        7.40      6.34 o 
  -1   5  12        8.99        3.73      5.13 o 
   0   5  12       25.53       21.10      6.16 o 
   1   5  12        0.12       -0.87      3.33 o 
   2   5  12        0.00        1.49      3.51 o 
   3   5  12        0.08        4.46      3.81 o 
   4   5  12        3.01        0.13      3.78 o 
   5   5  12        3.47        0.13      3.52 o 
   6   5  12       17.43       12.55      4.28 o 
 -16   1  13       16.58       32.63      4.70 o 
 -15   1  13       36.06       39.98      7.61 o 
 -14   1  13       39.50       40.89      4.26 o 
 -13   1  13        3.65        4.34      1.93 o 
 -12   1  13       71.97       69.09      3.98 o 
 -11   1  13       81.54       92.25      5.55 o 
 -10   1  13        5.14        4.90      1.81 o 
  -9   1  13        0.02       -0.44      1.41 o 
  -8   1  13      121.15      103.84      3.91 o 
  -7   1  13       30.18       29.63      2.24 o 
  -6   1  13       18.69       14.40      1.82 o 
  -5   1  13      631.82      611.13     11.68 o 
  -4   1  13      281.85      271.73      5.68 o 
  -3   1  13      467.80      482.54      9.60 o 
  -2   1  13      443.15      460.08      8.15 o 
  -1   1  13      254.90      255.83      4.92 o 
   0   1  13      182.19      169.74      4.87 o 
   1   1  13       49.96       44.85      1.95 o 
   2   1  13       83.91       77.01      2.66 o 
   3   1  13      158.58      149.97      3.86 o 
   4   1  13        7.52        5.00      1.67 o 
   5   1  13        0.06        1.34      1.21 o 
   6   1  13      162.05      162.86      5.46 o 
   7   1  13       29.71       24.46      2.47 o 
   8   1  13       43.89       37.24      3.44 o 
   9   1  13      167.13      184.52      9.40 o 
  10   1  13       12.29       11.20      2.94 o 
  11   1  13       26.17       26.84      4.12 o 
  12   1  13       30.62       25.11      5.95 o 
  13   1  13        2.90        6.63      3.96 o 
  14   1  13        0.03        1.20      5.51 o 
 -15   2  13        4.77       -0.59      6.49 o 
 -14   2  13        2.68        5.53      3.80 o 
 -13   2  13       64.23       74.52      7.13 o 
 -12   2  13        5.77        7.15      3.53 o 
 -11   2  13       14.90       12.87      3.81 o 
 -10   2  13      374.25      391.60     13.59 o 
  -9   2  13        2.77        5.24      3.29 o 
  -8   2  13       58.54       56.31      6.84 o 
  -7   2  13      380.21      363.24     13.71 o 
  -6   2  13      110.77      122.77      7.55 o 
  -5   2  13      286.43      297.54      8.99 o 
  -4   2  13      461.66      409.57     10.30 o 
  -3   2  13       11.91       10.61      1.78 o 
  -2   2  13      475.44      476.32     10.63 o 
  -1   2  13      317.29      312.60      7.62 o 
   0   2  13      114.86      112.60      4.18 o 
   1   2  13       88.55       88.32      3.43 o 
   2   2  13        9.29       12.53      1.64 o 
   3   2  13       20.64       19.47      2.05 o 
   4   2  13      296.94      297.54      6.73 o 
   5   2  13        0.43        0.54      1.70 o 
   6   2  13       15.07        6.14      2.75 o 
   7   2  13      117.09      110.63      6.23 o 
   8   2  13      254.27      269.59     23.28 o 
   9   2  13        2.15        0.80      2.39 o 
  10   2  13      167.66      164.39     14.35 o 
  11   2  13        1.36        1.75      3.36 o 
  12   2  13       14.26       11.31      4.16 o 
  13   2  13       12.77        8.72      4.38 o 
 -14   3  13       14.16       21.93      5.63 o 
 -13   3  13        5.63        6.86      3.95 o 
 -12   3  13        6.45        8.69      4.20 o 
 -11   3  13       13.98       12.66      5.50 o 
 -10   3  13       51.85       57.31     18.93 o 
  -9   3  13       41.18       37.10      9.93 o 
  -8   3  13       46.15       54.50     25.89 o 
  -7   3  13       17.89       15.03      5.89 o 
  -6   3  13      456.72      454.29     14.63 o 
  -5   3  13      141.19      147.69     10.23 o 
  -4   3  13        8.99        6.15      2.07 o 
  -3   3  13       11.06        7.21      2.30 o 
  -2   3  13      419.42      392.55      9.95 o 
  -1   3  13       13.49       11.58      1.95 o 
   0   3  13       75.02       72.90      3.90 o 
   1   3  13       55.63       54.30      3.40 o 
   2   3  13       16.27       19.59      2.48 o 
   3   3  13        0.20       -2.68      2.23 o 
   4   3  13       62.87       64.62      5.04 o 
   5   3  13        0.16       -1.31      2.51 o 
   6   3  13      111.12      116.02     10.91 o 
   7   3  13       11.54        8.36      4.00 o 
   8   3  13      145.13      126.72      9.21 o 
   9   3  13       83.74       86.57      6.93 o 
  10   3  13       16.20       12.61      4.69 o 
  11   3  13        0.69        0.83      3.01 o 
  12   3  13       31.93       44.78      6.44 o 
 -12   4  13        6.89        8.61      6.05 o 
 -11   4  13       15.61       10.51     11.43 o 
 -10   4  13       17.14       19.68      7.19 o 
  -9   4  13       25.31       34.58      8.60 o 
  -8   4  13        8.81        7.26      6.01 o 
  -7   4  13      186.04      182.79     18.74 o 
  -6   4  13      104.57      102.60     18.65 o 
  -5   4  13       11.90       11.78      4.65 o 
  -4   4  13        4.26        6.63      4.35 o 
  -3   4  13       34.07       39.12      5.36 o 
  -2   4  13        1.63        0.52      3.30 o 
  -1   4  13      180.81      171.14     12.55 o 
   0   4  13       24.87       17.81      3.35 o 
   1   4  13       64.76       59.66      5.40 o 
   2   4  13        3.25        0.07      2.81 o 
   3   4  13        0.05       -3.38      2.67 o 
   4   4  13        2.59        2.12      2.95 o 
   5   4  13       57.31       62.05      5.49 o 
   6   4  13        5.23       -0.29      3.33 o 
   7   4  13      128.95      124.06     12.64 o 
   8   4  13       13.68       14.24      4.85 o 
   9   4  13        0.28       -2.68      3.43 o 
  -7   5  13       42.23       39.20     15.02 o 
  -6   5  13        2.10        0.76      4.75 o 
  -5   5  13        0.21       12.20      4.65 o 
  -4   5  13       28.90       31.37      6.27 o 
  -3   5  13       24.70       22.62      7.86 o 
  -2   5  13        1.40        3.89      6.40 o 
  -1   5  13       31.74       37.75      8.87 o 
   0   5  13        9.20        7.14      4.31 o 
   1   5  13        0.14        0.89      3.82 o 
   2   5  13       10.43       12.36      4.45 o 
   3   5  13       13.28       11.15      4.49 o 
   4   5  13       14.23       23.33      4.49 o 
   5   5  13       19.36       32.66      5.04 o 
 -16   0  14        6.44        6.07      3.25 o 
 -15   0  14      204.57      175.90     26.21 o 
 -14   0  14       44.00       27.15      4.36 o 
 -13   0  14       69.57       49.01      5.05 o 
 -12   0  14       63.44       90.85      6.50 o 
 -11   0  14        0.54        3.03      2.93 o 
 -10   0  14      179.28      137.04     10.55 o 
  -9   0  14      548.48      544.63     16.55 o 
  -8   0  14       15.98       14.92      2.72 o 
  -7   0  14      192.88      200.37      7.82 o 
  -6   0  14     1116.96     1144.89     34.18 o 
  -5   0  14      217.83      209.32      7.77 o 
  -4   0  14     1106.64     1127.73     28.63 o 
  -3   0  14      211.11      232.48      6.93 o 
  -2   0  14        0.50        0.10      1.15 o 
  -1   0  14     1791.51     1775.29     35.34 o 
   0   0  14      456.75      465.19     10.80 o 
   1   0  14      139.67      143.01      5.23 o 
   2   0  14       43.17       45.29      2.96 o 
   3   0  14      210.36      206.57      8.76 o 
   4   0  14      394.87      381.02     11.98 o 
   5   0  14      774.83      750.34     20.92 o 
   6   0  14        1.05        1.87      2.42 o 
   7   0  14       81.50       82.54     14.77 o 
   8   0  14      344.42      350.68     19.37 o 
   9   0  14       27.02       40.64      5.72 o 
  10   0  14      148.27      156.05     11.18 o 
  11   0  14       22.56       24.59     10.20 o 
  12   0  14        0.24       -0.53      4.14 o 
  13   0  14       17.31       14.58      5.17 o 
  14   0  14        7.37       10.93      5.09 o 
 -16   1  14        4.51        2.55      7.39 o 
 -15   1  14        0.46        5.34      3.61 o 
 -14   1  14       18.08       12.98      3.34 o 
 -13   1  14        4.32       10.23      2.29 o 
 -12   1  14        7.90        6.24      2.26 o 
 -11   1  14        1.19        0.01      1.69 o 
 -10   1  14       12.74       17.46      2.57 o 
  -9   1  14       10.98       18.35      4.69 o 
  -8   1  14       10.17        4.25      1.57 o 
  -7   1  14       73.91       76.74      6.09 o 
  -6   1  14        6.03        5.39      1.73 o 
  -5   1  14        5.22        2.25      1.72 o 
  -4   1  14      236.82      236.46      5.86 o 
  -3   1  14      199.19      206.99      5.47 o 
  -2   1  14        0.33        1.36      1.11 o 
  -1   1  14       18.85       17.27      1.44 o 
   0   1  14        7.57        5.86      1.17 o 
   1   1  14       13.02       17.03      1.81 o 
   2   1  14        0.02        0.40      1.09 o 
   3   1  14       36.42       43.97      3.29 o 
   4   1  14       83.62       88.60      3.38 o 
   5   1  14       43.36       46.91      2.75 o 
   6   1  14        2.72        4.66      1.76 o 
   7   1  14      109.18      103.45     10.99 o 
   8   1  14        1.57        4.76      2.62 o 
   9   1  14        0.74        0.34      3.51 o 
  10   1  14       77.04       80.49      7.85 o 
  11   1  14       11.22        6.96      4.77 o 
  12   1  14        4.65        4.94      2.83 o 
  13   1  14        0.12        1.84      6.01 o 
 -15   2  14       12.35        6.75      6.88 o 
 -14   2  14       18.63       21.86      5.08 o 
 -13   2  14        4.92        4.20      3.46 o 
 -12   2  14        0.28        3.13      3.11 o 
 -11   2  14       71.45       80.27     11.52 o 
 -10   2  14        0.32        0.35      2.74 o 
  -9   2  14       10.71       10.93      3.72 o 
  -8   2  14        9.97       14.86      4.30 o 
  -7   2  14      238.93      264.18      8.95 o 
  -6   2  14      556.74      578.52     19.50 o 
  -5   2  14        6.24        4.20      1.76 o 
  -4   2  14       56.96       48.97      3.65 o 
  -3   2  14       83.46       76.45      3.46 o 
  -2   2  14      540.54      525.16     12.51 o 
  -1   2  14      134.99      147.30      4.47 o 
   0   2  14      377.13      382.08      9.05 o 
   1   2  14        3.65        5.14      1.57 o 
   2   2  14       16.92       14.22      1.86 o 
   3   2  14       81.82       76.23      3.63 o 
   4   2  14        0.02       -1.08      1.67 o 
   5   2  14        3.96        0.68      1.74 o 
   6   2  14        1.31       -0.86      1.78 o 
   7   2  14       79.27       79.98      3.84 o 
   8   2  14      248.50      234.80     13.14 o 
   9   2  14       61.02       64.20      4.97 o 
  10   2  14        9.40        7.19      3.30 o 
  11   2  14       17.69       11.88      4.23 o 
  12   2  14       14.79       17.51      5.00 o 
  13   2  14        3.99        3.12      3.91 o 
 -13   3  14       10.38       17.44      6.17 o 
 -12   3  14        0.07        1.52      6.03 o 
 -11   3  14       39.22       48.79      7.96 o 
 -10   3  14       30.33       23.73      7.51 o 
  -9   3  14       17.79       21.29      6.75 o 
  -8   3  14        3.16        1.18      5.07 o 
  -7   3  14       17.74       12.39      6.25 o 
  -6   3  14      192.33      189.41     10.44 o 
  -5   3  14        3.62        0.96      2.78 o 
  -4   3  14       27.79       23.48      3.70 o 
  -3   3  14      151.49      151.51      5.54 o 
  -2   3  14       78.36       81.66      5.69 o 
  -1   3  14        0.15        2.16      2.17 o 
   0   3  14      143.01      156.87      6.66 o 
   1   3  14       23.74       19.11      2.91 o 
   2   3  14       15.35       11.55      2.41 o 
   3   3  14       23.82       26.56      3.40 o 
   4   3  14       35.57       36.17      3.76 o 
   5   3  14       21.14       20.76      4.53 o 
   6   3  14        0.10       -2.66      2.53 o 
   7   3  14       20.65       17.99      3.58 o 
   8   3  14       41.71       43.84      4.55 o 
   9   3  14        8.10       13.83      3.65 o 
  10   3  14        9.18        9.22      3.63 o 
  11   3  14       12.90       14.09      3.84 o 
 -11   4  14        5.26        1.54      6.43 o 
 -10   4  14       19.68       10.57     10.53 o 
  -9   4  14        4.01        3.28      6.35 o 
  -8   4  14        0.13        0.47      5.47 o 
  -7   4  14       34.41       33.35      6.42 o 
  -6   4  14      110.88      117.02     16.44 o 
  -5   4  14      125.39      129.35      9.44 o 
  -4   4  14       24.58       34.70      7.42 o 
  -3   4  14       17.68        8.81      5.35 o 
  -2   4  14       34.76       44.53      7.19 o 
  -1   4  14       41.00       38.99      3.77 o 
   0   4  14       33.31       22.56      4.06 o 
   1   4  14       38.37       43.21      4.55 o 
   2   4  14       21.34       26.76      4.05 o 
   3   4  14       15.10       12.79      3.55 o 
   4   4  14       15.50       15.17      3.69 o 
   5   4  14        3.14        6.70      3.56 o 
   6   4  14        0.12        2.66      3.36 o 
   7   4  14       17.09       16.65      4.17 o 
   8   4  14       73.69       66.09      6.04 o 
   9   4  14       26.48       19.42      4.59 o 
  -6   5  14        0.12       -3.28      4.60 o 
  -5   5  14        0.70        5.32      4.58 o 
  -4   5  14        3.26        5.20      4.17 o 
  -3   5  14       12.35        4.99      6.62 o 
  -2   5  14        0.08       12.94     10.36 o 
  -1   5  14        1.24        4.65      4.56 o 
   0   5  14        0.07        1.51      5.15 o 
   1   5  14        8.55        3.01      3.99 o 
   2   5  14        6.36        0.59      3.86 o 
   3   5  14       11.09       12.21      3.81 o 
   4   5  14        3.42        0.48      3.45 o 
 -15   1  15        1.71        3.44      3.24 o 
 -14   1  15        4.65        4.70      3.10 o 
 -13   1  15      100.07      112.44      5.80 o 
 -12   1  15        2.20        5.31      2.31 o 
 -11   1  15        4.42        1.04      2.06 o 
 -10   1  15       10.94       10.53      2.88 o 
  -9   1  15      101.06      107.16      7.71 o 
  -8   1  15      546.31      544.02     17.52 o 
  -7   1  15       47.18       48.28      3.46 o 
  -6   1  15       25.36       21.47      4.89 o 
  -5   1  15      129.13      126.29      5.17 o 
  -4   1  15      136.89      149.14      5.63 o 
  -3   1  15       23.33       25.71      3.91 o 
  -2   1  15      909.90      898.87     16.48 o 
  -1   1  15       19.42       19.60      1.59 o 
   0   1  15        9.37        8.19      1.42 o 
   1   1  15      330.20      326.20      7.12 o 
   2   1  15        0.93        1.32      1.48 o 
   3   1  15        9.15       11.20      1.68 o 
   4   1  15        8.64        8.11      1.63 o 
   5   1  15      201.09      200.19      9.73 o 
   6   1  15      198.88      188.14      8.16 o 
   7   1  15       21.25       17.32      3.89 o 
   8   1  15        4.49        3.66      2.79 o 
   9   1  15       11.35        9.98      3.15 o 
  10   1  15       38.47       31.28      7.67 o 
  11   1  15       39.35       39.05      6.39 o 
  12   1  15       68.30       58.55      9.61 o 
  13   1  15       11.65        6.91      4.26 o 
 -14   2  15       89.21      101.26      8.66 o 
 -13   2  15        5.06       14.40      4.40 o 
 -12   2  15        3.86        7.04      4.24 o 
 -11   2  15      107.83      101.51     12.27 o 
 -10   2  15       42.94       37.24      7.44 o 
  -9   2  15       32.95       26.66      3.15 o 
  -8   2  15       76.54       79.70     10.33 o 
  -7   2  15       42.74       35.27      3.52 o 
  -6   2  15      239.84      256.51     15.39 o 
  -5   2  15       39.80       38.95      3.49 o 
  -4   2  15       16.35       12.79      2.05 o 
  -3   2  15      325.84      308.89      8.79 o 
  -2   2  15      101.62       92.50      8.23 o 
  -1   2  15      189.86      189.47      5.98 o 
   0   2  15      607.06      617.31     13.49 o 
   1   2  15        0.39       -1.42      1.45 o 
   2   2  15        7.69        7.59      1.77 o 
   3   2  15      163.07      166.86      7.76 o 
   4   2  15        1.05        1.31      1.90 o 
   5   2  15        5.03        3.43      2.00 o 
   6   2  15       26.76       33.24      2.96 o 
   7   2  15       28.13       32.08      4.23 o 
   8   2  15      120.44      118.63      7.38 o 
   9   2  15       37.36       47.65      4.66 o 
  10   2  15        0.00       -3.01      3.05 o 
  11   2  15       32.70       27.41      5.12 o 
  12   2  15       22.84       21.99      5.10 o 
 -13   3  15       55.55       68.87     11.17 o 
 -12   3  15        5.00       -1.83      5.87 o 
 -11   3  15       10.22       12.62      5.97 o 
 -10   3  15       21.78       20.15      7.62 o 
  -9   3  15        1.39       -1.34      5.47 o 
  -8   3  15        0.18        6.69      5.45 o 
  -7   3  15        1.28       -2.89      4.97 o 
  -6   3  15       50.51       46.18     11.52 o 
  -5   3  15       30.77       33.25      3.32 o 
  -4   3  15       21.94       20.39      3.12 o 
  -3   3  15        0.03        0.06      2.34 o 
  -2   3  15        5.39        4.60      2.60 o 
  -1   3  15        1.55        2.44      2.49 o 
   0   3  15        8.19        4.57      2.72 o 
   1   3  15      354.59      355.00      9.88 o 
   2   3  15       80.87       58.47      3.95 o 
   3   3  15       15.78       12.83      2.40 o 
   4   3  15        1.14        2.07      2.74 o 
   5   3  15        0.47       -1.56      2.73 o 
   6   3  15        1.53        1.77      3.47 o 
   7   3  15        3.00        1.67      2.95 o 
   8   3  15        0.55        5.25      3.29 o 
   9   3  15        0.55        2.03      3.46 o 
  10   3  15       10.20        8.51      3.43 o 
 -10   4  15        1.04        2.77      6.48 o 
  -9   4  15        7.49       -8.48      5.65 o 
  -8   4  15        1.09        4.79      6.31 o 
  -7   4  15       89.27      121.49     23.15 o 
  -6   4  15        3.03       10.33      5.24 o 
  -5   4  15        4.98        1.46      4.24 o 
  -4   4  15       36.20       33.98      6.49 o 
  -3   4  15       22.49       23.92      7.26 o 
  -2   4  15       22.49       22.27      5.28 o 
  -1   4  15        2.71        4.78      2.60 o 
   0   4  15        0.01       -2.29      3.00 o 
   1   4  15       16.68       18.13      3.96 o 
   2   4  15       11.04       11.48      3.53 o 
   3   4  15        0.35        5.04      3.39 o 
   4   4  15       13.26       14.50      3.86 o 
   5   4  15       12.72        5.68      3.39 o 
   6   4  15        0.23        0.61      3.24 o 
   7   4  15       50.80       56.68      5.49 o 
   8   4  15        1.58       -1.13      3.52 o 
  -5   5  15       82.98       68.30     11.60 o 
  -4   5  15        0.25        5.55      4.43 o 
  -3   5  15       42.71       44.24      9.66 o 
  -2   5  15        3.87        4.26      4.84 o 
  -1   5  15       13.11       17.42      5.47 o 
   0   5  15        9.07       14.87      5.49 o 
   1   5  15        1.33        6.94      4.48 o 
   2   5  15       23.13       25.61      5.85 o 
 -15   0  16       20.85       19.44      4.13 o 
 -14   0  16       32.19       14.48      5.48 o 
 -13   0  16       29.38       32.15      5.59 o 
 -12   0  16       38.22       44.42      6.29 o 
 -11   0  16       31.26       30.01      4.30 o 
 -10   0  16        0.80        5.84      2.67 o 
  -9   0  16        5.14       10.25      2.83 o 
  -8   0  16        9.74       13.18      2.91 o 
  -7   0  16       42.13       41.39      4.51 o 
  -6   0  16      258.65      257.55     10.62 o 
  -5   0  16      454.15      495.52     17.10 o 
  -4   0  16        0.01       -3.00      2.00 o 
  -3   0  16       87.63       92.71      6.74 o 
  -2   0  16       16.24       20.10      2.79 o 
  -1   0  16        0.95        3.23      2.10 o 
   0   0  16      355.47      353.71     11.12 o 
   1   0  16       55.79       63.40      3.72 o 
   2   0  16        0.05       -0.83      1.65 o 
   3   0  16        8.10        8.67      3.18 o 
   4   0  16        1.77        2.56      3.26 o 
   5   0  16        7.75        5.96      2.64 o 
   6   0  16       46.72       47.04      4.50 o 
   7   0  16      148.72      149.86      9.55 o 
   8   0  16       27.05       26.65      5.27 o 
   9   0  16       45.07       57.35      7.41 o 
  10   0  16       19.59       29.50      6.35 o 
  11   0  16       15.96       16.52      5.86 o 
  12   0  16        1.11       -3.08      4.93 o 
 -15   1  16       11.35       13.51      4.17 o 
 -14   1  16        5.95        4.94      2.53 o 
 -13   1  16       20.76       20.85      4.23 o 
 -12   1  16      150.64      158.24      7.06 o 
 -11   1  16        0.14       -0.90      2.04 o 
 -10   1  16        1.29        1.51      2.07 o 
  -9   1  16      137.46      156.52      7.15 o 
  -8   1  16        0.85        0.13      2.02 o 
  -7   1  16        7.59        3.29      2.09 o 
  -6   1  16        5.50        4.21      2.53 o 
  -5   1  16        0.16        3.00      2.06 o 
  -4   1  16     2515.45     2595.69     55.36 o 
  -3   1  16      125.29      130.30      5.45 o 
  -2   1  16        1.65        1.50      1.29 o 
  -1   1  16        5.53        6.53      1.53 o 
   0   1  16       13.15       10.13      1.63 o 
   1   1  16       70.40       83.89      3.59 o 
   2   1  16      450.11      473.39     14.56 o 
   3   1  16        2.68        4.21      1.58 o 
   4   1  16        0.24       -0.44      1.53 o 
   5   1  16       19.20       26.20      3.12 o 
   6   1  16        0.03       -0.38      2.43 o 
   7   1  16       56.37       67.57      5.00 o 
   8   1  16        5.69        2.51      2.86 o 
   9   1  16        2.09        2.03      3.01 o 
  10   1  16      285.09      282.88     10.91 o 
  11   1  16       50.94       46.59      5.39 o 
  12   1  16        2.91        1.71      3.04 o 
 -14   2  16        0.59        4.64      6.67 o 
 -13   2  16        3.01        8.01      4.00 o 
 -12   2  16        2.81        7.76      3.95 o 
 -11   2  16        0.74        0.21      5.01 o 
 -10   2  16       16.57       19.40      4.71 o 
  -9   2  16        5.12        1.64      2.97 o 
  -8   2  16        4.83       11.08      3.23 o 
  -7   2  16       45.80       44.30      4.94 o 
  -6   2  16      112.05      124.96     29.60 o 
  -5   2  16        2.94        2.76      2.85 o 
  -4   2  16       60.46       56.79      5.42 o 
  -3   2  16        1.24       -0.50      1.64 o 
  -2   2  16       10.42        9.53      2.00 o 
  -1   2  16        1.75        3.31      1.76 o 
   0   2  16        2.58        1.97      1.65 o 
   1   2  16       23.92       21.64      2.26 o 
   2   2  16        8.74        9.20      2.29 o 
   3   2  16        1.72       -0.90      1.90 o 
   4   2  16       26.43       27.97      3.75 o 
   5   2  16       27.61       30.83      3.93 o 
   6   2  16       19.25       21.75      3.22 o 
   7   2  16        0.70        0.50      3.15 o 
   8   2  16       11.37        9.17      3.17 o 
   9   2  16        5.85        6.69      4.09 o 
  10   2  16        9.11        3.56      3.60 o 
  11   2  16        0.33        9.14      4.42 o 
 -12   3  16       16.83       11.63      6.55 o 
 -11   3  16       32.20       24.57      8.71 o 
 -10   3  16        1.65        9.17      8.38 o 
  -9   3  16        0.87       -3.63      9.85 o 
  -8   3  16       43.87       42.65      8.83 o 
  -7   3  16       28.64       28.59      7.76 o 
  -6   3  16        1.13       -0.96      5.01 o 
  -5   3  16       95.55       98.36      5.79 o 
  -4   3  16       43.03       39.51      3.81 o 
  -3   3  16       40.07       44.33      5.91 o 
  -2   3  16        6.17        8.51      2.83 o 
  -1   3  16       42.60       42.14      4.00 o 
   0   3  16      119.15      121.59      9.46 o 
   1   3  16       40.25       40.61      3.72 o 
   2   3  16       58.69       45.80      3.73 o 
   3   3  16       32.29       40.99      4.75 o 
   4   3  16        0.10       -2.97      3.49 o 
   5   3  16        0.99       -0.49      2.66 o 
   6   3  16       22.50       23.77      5.14 o 
   7   3  16       14.76       10.65      3.42 o 
   8   3  16        3.34        1.82      2.97 o 
   9   3  16       19.20       19.91      4.07 o 
  -9   4  16        1.36       -3.92     11.94 o 
  -8   4  16        0.21        3.15      9.42 o 
  -7   4  16        0.34       -0.62      8.66 o 
  -6   4  16        5.28        4.14      6.38 o 
  -5   4  16        9.69       17.86      4.34 o 
  -4   4  16        1.96        3.90      3.59 o 
  -3   4  16      137.34      143.85      8.27 o 
  -2   4  16        9.87       10.00      2.80 o 
  -1   4  16        3.75        2.94      2.77 o 
   0   4  16        2.41        3.41      2.48 o 
   1   4  16       12.47       14.63      3.87 o 
   2   4  16        0.26        1.36      3.19 o 
   3   4  16       28.04       29.12      4.46 o 
   4   4  16        6.40        4.08      3.27 o 
   5   4  16        5.68        8.95      3.51 o 
   6   4  16        2.14        7.83      3.69 o 
   7   4  16        8.35        8.13      3.85 o 
 -14   1  17       23.88       27.31      3.49 o 
 -13   1  17       44.83       37.05      3.90 o 
 -12   1  17        0.52       -0.15      3.40 o 
 -11   1  17       12.02       11.78      4.34 o 
 -10   1  17        3.05        4.39      2.25 o 
  -9   1  17      112.42      101.88      8.23 o 
  -8   1  17       46.07       47.09      4.48 o 
  -7   1  17      277.72      259.82     13.55 o 
  -6   1  17       37.44       37.90      3.48 o 
  -5   1  17        1.62        3.22      2.10 o 
  -4   1  17       27.42       31.79      3.30 o 
  -3   1  17      617.24      591.97     15.09 o 
  -2   1  17       19.83       21.46      2.27 o 
  -1   1  17       29.44       30.54      2.46 o 
   0   1  17      118.67      129.14      5.19 o 
   1   1  17       50.58       49.03      3.51 o 
   2   1  17        0.30       -0.33      1.46 o 
   3   1  17       24.67       31.59      3.58 o 
   4   1  17        0.99        0.18      3.61 o 
   5   1  17      100.76       99.53      6.52 o 
   6   1  17       71.00       67.85      5.65 o 
   7   1  17       47.65       48.47      4.56 o 
   8   1  17        9.22        5.90      4.36 o 
   9   1  17       14.52        8.69      3.72 o 
  10   1  17        4.99        9.46      3.46 o 
  11   1  17       85.44       78.03      7.02 o 
 -13   2  17       22.09       21.71      5.05 o 
 -12   2  17        5.28       11.11      4.85 o 
 -11   2  17       53.06       63.64      6.56 o 
 -10   2  17       30.38       33.86      4.83 o 
  -9   2  17       18.01       26.37      3.90 o 
  -8   2  17      130.41      120.55     13.55 o 
  -7   2  17        7.96        5.77      3.58 o 
  -6   2  17        4.65        3.35      4.63 o 
  -5   2  17       11.64       15.07      3.72 o 
  -4   2  17        0.57        1.75      3.85 o 
  -3   2  17        0.00        0.24      1.77 o 
  -2   2  17      179.32      187.29      8.74 o 
  -1   2  17       45.08       54.07      6.56 o 
   0   2  17       37.12       40.19      2.99 o 
   1   2  17      193.82      201.59      8.79 o 
   2   2  17       24.88       26.07      3.01 o 
   3   2  17       37.17       36.25      3.31 o 
   4   2  17       75.46       68.58      4.27 o 
   5   2  17       26.06       29.12      3.25 o 
   6   2  17       31.32       31.76      4.31 o 
   7   2  17        1.69        1.97      2.26 o 
   8   2  17        0.54       -0.33      2.18 o 
   9   2  17        3.22        7.86      3.95 o 
  10   2  17        1.29       -0.10      3.74 o 
 -11   3  17        1.86        8.03      7.24 o 
 -10   3  17        0.33        1.50      7.67 o 
  -9   3  17       24.79       27.23      7.81 o 
  -8   3  17        7.79        7.65      6.21 o 
  -7   3  17        1.95       -7.36      5.09 o 
  -6   3  17        0.19       -3.16      2.83 o 
  -5   3  17       13.77       23.67      7.99 o 
  -4   3  17        0.17        2.66      2.66 o 
  -3   3  17        0.01        4.29      2.70 o 
  -2   3  17       32.50       41.29      4.44 o 
  -1   3  17       21.57       15.85      3.18 o 
   0   3  17      376.81      368.57     21.97 o 
   1   3  17       18.40       17.71      3.18 o 
   2   3  17       21.09        9.84      2.79 o 
   3   3  17        0.43       -1.23      2.60 o 
   4   3  17        1.75        1.83      2.92 o 
   5   3  17        6.93       14.34      3.50 o 
   6   3  17       24.45       22.28      6.19 o 
   7   3  17        2.67        4.67      3.20 o 
   8   3  17        0.39        1.93      3.10 o 
   9   3  17        5.63       11.38      3.69 o 
  -8   4  17        3.69       -6.10      6.22 o 
  -7   4  17        1.04        5.86      9.93 o 
  -6   4  17        6.27        9.96      6.59 o 
  -5   4  17       43.79       36.58      5.33 o 
  -4   4  17       58.18       69.92      6.40 o 
  -3   4  17       10.78       12.81      4.14 o 
  -2   4  17        0.96       -1.81      2.64 o 
  -1   4  17       17.70       19.15      3.44 o 
   0   4  17        0.07        3.72      2.67 o 
   1   4  17        1.52        1.69      3.52 o 
   2   4  17       39.74       42.86      4.91 o 
   3   4  17        0.01        2.73      3.41 o 
   4   4  17       13.09       12.61      3.96 o 
   5   4  17        0.08       -0.87      3.27 o 
 -14   0  18        9.55       12.11      4.36 o 
 -13   0  18       15.60        9.00      4.13 o 
 -12   0  18      107.28       88.62      8.66 o 
 -11   0  18       56.35       57.72      7.02 o 
 -10   0  18       17.43       25.01      5.26 o 
  -9   0  18       32.41       26.71      5.32 o 
  -8   0  18        4.24        4.75      3.23 o 
  -7   0  18      327.85      335.98     19.24 o 
  -6   0  18       70.74       72.44      7.81 o 
  -5   0  18      242.57      262.30     16.07 o 
  -4   0  18      216.84      225.23     14.60 o 
  -3   0  18      201.61      213.86     11.73 o 
  -2   0  18     1273.75     1342.19     46.52 o 
  -1   0  18     1240.34     1331.09     38.69 o 
   0   0  18       10.17        9.12      5.36 o 
   1   0  18        8.42        7.26      2.92 o 
   2   0  18      129.84      136.04      9.64 o 
   3   0  18       18.08       21.38      5.17 o 
   4   0  18       26.40       29.89      8.71 o 
   5   0  18        1.89        6.56      4.60 o 
   6   0  18        0.04       -2.77      5.46 o 
   7   0  18       93.23      104.55     21.62 o 
   8   0  18       17.50       35.87     17.20 o 
   9   0  18        4.65        2.35      5.19 o 
  10   0  18       39.78       42.41      7.79 o 
  11   0  18       20.37        3.38      5.97 o 
 -13   1  18        0.33        6.57      2.79 o 
 -12   1  18       64.66       61.08      7.07 o 
 -11   1  18       13.95       12.80      3.01 o 
 -10   1  18        2.45        2.36      2.43 o 
  -9   1  18       22.48       29.75      3.53 o 
  -8   1  18        8.29        5.13      4.65 o 
  -7   1  18        0.05        0.15      2.17 o 
  -6   1  18       31.99       28.18      3.41 o 
  -5   1  18       91.09       95.20      5.17 o 
  -4   1  18       56.95       59.12      4.21 o 
  -3   1  18       32.14       32.41      3.44 o 
  -2   1  18       12.15       13.30      8.98 o 
  -1   1  18        0.02       -1.37      2.18 o 
   0   1  18       19.08       18.59      4.13 o 
   1   1  18       20.56       20.56      2.19 o 
   2   1  18       53.05       48.58      2.98 o 
   3   1  18       75.90       67.91      5.09 o 
   4   1  18        3.97        4.92      2.44 o 
   5   1  18        0.11       -3.36      2.54 o 
   6   1  18        1.52        2.87      2.93 o 
   7   1  18        2.61        6.92      3.29 o 
   8   1  18       14.33       19.78      3.93 o 
   9   1  18       65.84       65.87      5.70 o 
  10   1  18        1.22        2.59      3.36 o 
 -12   2  18       13.98       10.94      4.54 o 
 -11   2  18       14.48        4.05      5.05 o 
 -10   2  18        0.53        0.02      2.50 o 
  -9   2  18       30.50       22.94      3.48 o 
  -8   2  18        0.26        1.05      2.64 o 
  -7   2  18        3.25        5.77      3.71 o 
  -6   2  18        3.91        3.92      3.46 o 
  -5   2  18       73.32       78.52     11.35 o 
  -4   2  18       30.51       31.61      4.84 o 
  -3   2  18       26.09       26.38     11.38 o 
  -2   2  18        1.96       -0.54      1.91 o 
  -1   2  18        3.71        7.45      3.72 o 
   0   2  18       52.47       54.20      4.18 o 
   1   2  18        9.27        9.08      2.45 o 
   2   2  18       50.11       50.00      5.20 o 
   3   2  18       23.24       26.41      3.22 o 
   4   2  18       13.03        9.98      2.68 o 
   5   2  18        4.38        3.36      2.48 o 
   6   2  18        0.31        2.22      2.38 o 
   7   2  18        0.00        1.61      2.30 o 
   8   2  18        0.22        2.85      2.58 o 
   9   2  18       10.09        5.80      3.86 o 
 -10   3  18        4.34        0.85      7.08 o 
  -9   3  18       25.60       25.02      8.03 o 
  -8   3  18        5.73        5.16      6.33 o 
  -7   3  18        1.77        3.05      6.06 o 
  -6   3  18       30.92       27.06      5.20 o 
  -5   3  18       23.13       23.92      4.81 o 
  -4   3  18        0.77       -2.64      4.95 o 
  -3   3  18       27.73       22.87      3.58 o 
  -2   3  18       36.03       43.62      5.78 o 
  -1   3  18       65.38       64.98      5.69 o 
   0   3  18        0.83        0.53      2.62 o 
   1   3  18       36.11       37.84      4.04 o 
   2   3  18       13.00       13.68      2.93 o 
   3   3  18        0.42        0.24      2.47 o 
   4   3  18       10.71       11.65      3.44 o 
   5   3  18        8.08       12.84      3.66 o 
   6   3  18        6.47        2.08      3.20 o 
   7   3  18        2.68        4.38      3.17 o 
  -7   4  18        0.03        0.91      6.36 o 
  -6   4  18        7.33        4.30     11.69 o 
  -5   4  18        4.18        4.37      6.03 o 
  -4   4  18       80.92       79.08     10.09 o 
  -3   4  18       14.89       17.96      4.36 o 
  -2   4  18        2.05        1.93      2.85 o 
  -1   4  18        3.30        3.28      3.02 o 
   0   4  18        2.83        7.68      3.12 o 
   1   4  18        0.43        1.18      3.68 o 
   2   4  18       24.69       20.69      4.60 o 
   3   4  18       36.99       34.68      4.67 o 
   4   4  18        0.09        0.19      3.42 o 
 -12   1  19        5.83        5.31      2.83 o 
 -11   1  19       39.13       49.74      4.62 o 
 -10   1  19        3.09        5.21      3.70 o 
  -9   1  19        3.91        5.93      2.82 o 
  -8   1  19       67.91       73.66      7.63 o 
  -7   1  19       24.30       19.95      4.10 o 
  -6   1  19       19.12       20.58      5.25 o 
  -5   1  19       19.51       26.81      4.39 o 
  -4   1  19        4.02        5.23      2.71 o 
  -3   1  19        7.53        3.55      4.69 o 
  -2   1  19       81.75       88.23      7.04 o 
  -1   1  19       90.59      110.21      5.54 o 
   0   1  19      154.87      168.41     14.65 o 
   1   1  19        3.78        2.94      2.15 o 
   2   1  19       24.37       23.26      3.22 o 
   3   1  19       20.93       24.36      3.36 o 
   4   1  19        1.92        1.67      2.64 o 
   5   1  19        3.17        3.95      3.16 o 
   6   1  19       54.49       47.14      4.84 o 
   7   1  19        4.53        4.52      4.97 o 
   8   1  19        1.39        2.64      3.42 o 
   9   1  19        0.00       -1.22      3.71 o 
 -11   2  19        1.41        0.47      2.77 o 
 -10   2  19       98.13      102.26     19.77 o 
  -9   2  19        1.02        2.01      2.72 o 
  -8   2  19        0.81        2.93      3.61 o 
  -7   2  19        1.80        3.11      4.07 o 
  -6   2  19       71.16       65.23     14.67 o 
  -5   2  19        2.65        5.51      3.55 o 
  -4   2  19       20.54       15.55      4.27 o 
  -3   2  19       48.72       42.50      5.52 o 
  -2   2  19        9.00        9.27      3.21 o 
  -1   2  19        1.49        1.97      2.53 o 
   0   2  19       67.31       71.04      5.19 o 
   1   2  19       46.51       50.22      4.48 o 
   2   2  19      161.73      159.07     10.75 o 
   3   2  19       45.80       51.96      4.53 o 
   4   2  19       47.32       49.61      4.08 o 
   5   2  19        6.07        0.71      2.49 o 
   6   2  19        0.19       -0.68      2.51 o 
   7   2  19        4.64       -2.19      2.51 o 
   8   2  19       35.03       33.70      4.34 o 
  -9   3  19        0.20       -2.34      6.67 o 
  -8   3  19       14.07        1.23      9.93 o 
  -7   3  19        0.13       -2.50      6.08 o 
  -6   3  19        0.31        5.87      3.99 o 
  -5   3  19       25.72       34.31      5.52 o 
  -4   3  19        3.84        0.79      3.94 o 
  -3   3  19        0.26       -3.02      3.11 o 
  -2   3  19        9.67       13.60      3.41 o 
  -1   3  19        3.43       -2.02      2.64 o 
   0   3  19        9.75        9.15      3.10 o 
   1   3  19       12.12       13.47      3.33 o 
   2   3  19        0.12        2.07      2.65 o 
   3   3  19       13.25        8.58      2.95 o 
   4   3  19       32.56       26.53      3.36 o 
   5   3  19        3.03        1.53      2.99 o 
   6   3  19        1.82        1.72      3.25 o 
  -4   4  19        1.99        2.43      6.22 o 
  -3   4  19        0.78       -4.04      2.69 o 
  -2   4  19       10.62       10.43      3.41 o 
  -1   4  19        1.58        3.86      3.14 o 
   0   4  19        0.06        1.59      2.90 o 
   1   4  19       19.45       18.87      5.82 o 
 -12   0  20       21.28       16.64      5.38 o 
 -11   0  20        7.44       16.69      5.55 o 
 -10   0  20        0.17        1.87      4.02 o 
  -9   0  20       76.42       64.68      8.15 o 
  -8   0  20       23.33       33.78      6.22 o 
  -7   0  20       55.40       57.61      7.64 o 
  -6   0  20      302.01      290.31     18.11 o 
  -5   0  20        3.60        6.34      4.58 o 
  -4   0  20       43.18       48.22      7.64 o 
  -3   0  20      825.18      845.77     31.99 o 
  -2   0  20       15.46       26.53      5.60 o 
  -1   0  20      338.68      385.32     17.63 o 
   0   0  20      300.15      269.20     15.82 o 
   1   0  20       36.21       48.24      7.13 o 
   2   0  20       47.67       47.43     22.24 o 
   3   0  20        3.67        7.66      5.32 o 
   4   0  20        5.41        7.63      5.43 o 
   5   0  20       38.99       51.20      7.91 o 
   6   0  20        2.35       -0.76      6.99 o 
   7   0  20        0.03       -2.68      6.17 o 
   8   0  20       27.92       44.95      8.10 o 
   9   0  20        0.23       -1.65      5.53 o 
 -11   1  20        3.90        6.54      3.06 o 
 -10   1  20       85.79       96.54      6.19 o 
  -9   1  20        5.63        2.71      2.75 o 
  -8   1  20       27.71       25.82      4.78 o 
  -7   1  20       45.21       36.71      5.78 o 
  -6   1  20        6.78        8.88      2.99 o 
  -5   1  20        0.09        4.05      2.50 o 
  -4   1  20       26.35       31.38      3.95 o 
  -3   1  20       22.77       18.18      4.47 o 
  -2   1  20      191.24      182.45     15.33 o 
  -1   1  20       62.42       72.60     10.13 o 
   0   1  20        3.17        3.40      2.95 o 
   1   1  20      102.70      107.04      5.56 o 
   2   1  20       53.25       61.84      7.62 o 
   3   1  20       14.33       17.13      3.32 o 
   4   1  20       40.48       50.33     10.08 o 
   5   1  20       12.22       15.98      4.25 o 
   6   1  20        8.73        3.57      3.77 o 
   7   1  20        0.36        2.85      3.74 o 
   8   1  20        0.00       -5.02      3.34 o 
 -10   2  20        2.19        2.21      3.29 o 
  -9   2  20        0.03       -3.71      3.23 o 
  -8   2  20        6.84        3.37      4.10 o 
  -7   2  20        5.29        3.90      5.12 o 
  -6   2  20        0.00        0.92      3.76 o 
  -5   2  20       17.32       14.06      5.34 o 
  -4   2  20        3.10        1.54      3.62 o 
  -3   2  20        4.90        6.38      4.52 o 
  -2   2  20        7.00       10.67      7.65 o 
  -1   2  20        6.16        4.75      2.82 o 
   0   2  20        0.84        0.54      2.57 o 
   1   2  20        0.02        0.79      2.60 o 
   2   2  20        0.09        0.42      2.69 o 
   3   2  20       47.24       43.74      4.08 o 
   4   2  20        0.95        0.29      2.49 o 
   5   2  20        0.04        1.70      2.66 o 
   6   2  20        3.94        4.08      2.77 o 
   7   2  20        4.86        5.58      3.50 o 
  -8   3  20       15.65        5.78      7.55 o 
  -7   3  20       15.72       15.99      5.60 o 
  -6   3  20       25.70       24.86      5.15 o 
  -5   3  20        0.26       -3.03      4.14 o 
  -4   3  20        2.51       10.41      4.67 o 
  -3   3  20       38.43       42.73      6.22 o 
  -2   3  20       10.89       10.94      3.31 o 
  -1   3  20        0.91        3.11      3.04 o 
   0   3  20       18.53       16.91      4.25 o 
   1   3  20        2.46        0.78      2.87 o 
   2   3  20        0.27        1.70      2.88 o 
   3   3  20       27.68       26.08      3.67 o 
   4   3  20        8.13        1.38      2.70 o 
 -10   1  21        3.54       -0.31      2.88 o 
  -9   1  21       16.55       20.29      4.36 o 
  -8   1  21        3.14        6.62      3.36 o 
  -7   1  21        0.05        0.80      3.08 o 
  -6   1  21       40.12       35.39      5.22 o 
  -5   1  21       59.74       76.31      6.01 o 
  -4   1  21       10.97       12.49     14.12 o 
  -3   1  21        0.45        0.81      4.03 o 
  -2   1  21        2.77        9.56      5.01 o 
  -1   1  21       84.53       73.65      8.29 o 
   0   1  21       10.82       16.14      4.23 o 
   1   1  21      121.99      134.12      8.41 o 
   2   1  21        0.40        1.14      2.91 o 
   3   1  21        0.04        3.24      3.20 o 
   4   1  21        0.94        0.29      3.62 o 
   5   1  21       25.54       22.70      5.67 o 
   6   1  21        0.16        3.15      3.82 o 
   7   1  21        1.51       -0.14      3.93 o 
  -9   2  21       10.37        6.59      4.37 o 
  -8   2  21       24.96       23.84      5.87 o 
  -7   2  21        3.77        2.66      4.13 o 
  -6   2  21       18.19       16.04      7.65 o 
  -5   2  21       31.39       25.47      5.31 o 
  -4   2  21        9.45       11.50      4.57 o 
  -3   2  21       29.34       23.46      5.23 o 
  -2   2  21       33.83       31.47      8.19 o 
  -1   2  21       23.86       31.04      4.50 o 
   0   2  21       41.31       47.79      8.88 o 
   1   2  21        7.52        6.98      3.02 o 
   2   2  21        1.40        0.37      2.59 o 
   3   2  21       82.32       81.06      5.08 o 
   4   2  21        3.44        1.99      2.78 o 
   5   2  21       12.83        9.57      3.19 o 
   6   2  21        4.25        2.54      3.29 o 
  -6   3  21        6.52        5.99      4.54 o 
  -5   3  21       12.43       15.07      5.25 o 
  -4   3  21        0.94       -3.85      5.01 o 
  -3   3  21       36.12       35.89      6.33 o 
  -2   3  21       10.80       11.91      6.07 o 
  -1   3  21        4.47        0.47      2.91 o 
   0   3  21        4.25        0.92      3.06 o 
   1   3  21        0.18        0.64      2.94 o 
   2   3  21       12.94        5.02      3.13 o 
  -9   0  22       13.77       21.33      6.28 o 
  -8   0  22        3.00        0.96      4.13 o 
  -7   0  22       64.92       62.76      8.88 o 
  -6   0  22       39.88       47.82      8.09 o 
  -5   0  22        7.78        0.62      4.13 o 
  -4   0  22       59.76       88.34     10.36 o 
  -3   0  22        8.80        8.66      5.55 o 
  -2   0  22      118.28      115.50     11.94 o 
  -1   0  22       15.75        2.23      4.58 o 
   0   0  22       15.89       12.79     10.70 o 
   1   0  22      144.87      164.00     20.15 o 
   2   0  22       10.55       15.34      6.65 o 
   3   0  22        6.73       17.28      6.74 o 
   4   0  22       80.48       91.13     10.56 o 
   5   0  22        1.80       -1.61      5.99 o 
   6   0  22        1.83        5.50      6.25 o 
  -9   1  22       54.88       42.21      5.40 o 
  -8   1  22        0.98        0.96      6.99 o 
  -7   1  22        0.02        0.06      3.12 o 
  -6   1  22        0.76        5.50      3.41 o 
  -5   1  22        2.41        7.14      3.32 o 
  -4   1  22       46.65       49.66     13.07 o 
  -3   1  22        6.62       11.89      5.42 o 
  -2   1  22        1.83       -1.29      4.07 o 
  -1   1  22       51.35       47.89      7.20 o 
   0   1  22       16.37       32.87      6.65 o 
   1   1  22        1.46        3.99      4.02 o 
   2   1  22       68.77       71.19     11.11 o 
   3   1  22        0.88       -1.89      3.87 o 
   4   1  22        0.94       -1.33      3.85 o 
   5   1  22       54.68       47.35      8.56 o 
  -7   2  22        1.21       -0.31      4.14 o 
  -6   2  22        2.29        2.02      3.93 o 
  -5   2  22        1.80        8.67      4.68 o 
  -4   2  22        1.65        1.45      4.01 o 
  -3   2  22       23.91       13.96      8.98 o 
  -2   2  22        4.96        2.01      4.40 o 
  -1   2  22        8.23        2.82      4.48 o 
   0   2  22        0.43        8.22      3.71 o 
   1   2  22        9.70        7.86      3.18 o 
   2   2  22        6.45        4.37      3.09 o 
   3   2  22        8.03        8.98      3.39 o 
   4   2  22        2.40        5.87      3.10 o 
  -7   1  23        8.24       10.49     12.25 o 
  -6   1  23        5.69        4.91      3.86 o 
  -5   1  23        3.39        1.39      4.60 o 
  -4   1  23       19.59       18.52      5.85 o 
  -3   1  23        0.08       -2.35      5.26 o 
  -2   1  23        1.62        3.33      4.91 o 
  -1   1  23        4.57        1.71      6.85 o 
   0   1  23      196.76      163.23     12.41 o 
   1   1  23        6.26       15.89      6.16 o 
   2   1  23        1.47        2.70      4.09 o 
   3   1  23        7.42        1.68      4.33 o 
  -4   2  23        2.70       11.12      4.89 o 
  -3   2  23        3.05       11.73      4.94 o 
  -2   2  23       18.38       15.40      8.93 o 
  -1   2  23       20.45       31.57      7.03 o 
   0   2  23        0.77        1.98      5.00 o 
   1   2  23        4.74       13.30      3.58 o 
  -5   0  24        4.54       13.02      6.39 o 
  -4   0  24       43.07       69.78     10.36 o 
  -3   0  24        4.55       -2.21      4.92 o 
  -2   0  24        0.83       -0.45      5.21 o 
  -1   0  24       18.78        9.62     12.62 o 
   0   0  24        7.19      -12.62     10.92 o 
   1   0  24        7.57        8.15     12.11 o 
  -4   1  24        3.48        5.62      4.82 o 
  -3   1  24       33.70       25.48      6.73 o 
  -2   1  24        2.97       -1.83      4.61 o 
  -1   1  24        4.10        8.83      5.64 o 
   0   1  24       14.47       11.23      5.96 o 
                                                 
